# Supplementary material for: A decision point between transdifferentiation and programmed cell death priming controls KRAS-dependent pancreatic cancer development
Source: Nat Commun. 2025 Feb 19;16:1765. doi: 10.1038/s41467-025-56493-7 (PMC11839950; doi:10.1038/s41467-025-56493-7)
Supplement: Supplementary file 3 — Supplementary Data 1 [file 41467_2025_56493_MOESM3_ESM.xlsx]

## Sheet: GOBP_CELLULAR_RESPONSE_TO_STRES
NAME	SYMBOL	RANK IN GENE LIST	RANK METRIC SCORE	RUNNING ES	CORE ENRICHMENT		Dataset	cl1
row_0	MALAT1	3	4.218032360076904	4.4147868E-4	Yes		GeneSet	GOBP_CELLULAR_RESPONSE_TO_STRESS
row_1	SQSTM1	11	3.242375135421753	6.2287936E-4	Yes		Enrichment Score (ES)	0.09720248
row_2	SLC7A11	15	2.9856832027435303	0.001064358	Yes		Normalized Enrichment Score (NES)	4.2071843
row_3	GIGYF2	17	2.9856832027435303	0.0016358758	Yes		Nominal p-value	0.0
row_4	FOXRED2	18	2.9856832027435303	0.0022724129	Yes		FDR q-value	0.0
row_5	CLU	27	2.7493343353271484	0.0023887942	Yes
row_6	APP	35	2.6340134143829346	0.0025701947	Yes
row_7	TXN	36	2.597040891647339	0.003206732	Yes
row_8	INO80D	38	2.528493642807007	0.0037782497	Yes
row_9	TP53	41	2.4546122550964355	0.004284748	Yes
row_10	BACH1	65	2.2180542945861816	0.0034258363	Yes
row_11	HDAC10	68	2.1962268352508545	0.0039323345	Yes
row_12	DDB1	73	2.160291910171509	0.0043087937	Yes
row_13	SOD2	76	2.1289875507354736	0.004815292	Yes
row_14	APEX1	82	2.06072735786438	0.0051267315	Yes
row_15	GPX1	87	2.024050235748291	0.0055031907	Yes
row_16	ZMAT3	88	2.000938653945923	0.0061397282	Yes
row_17	PTGIS	111	1.922257423400879	0.0053458363	Yes
row_18	POLM	114	1.922257423400879	0.005852334	Yes
row_19	ITPR1	134	1.922257423400879	0.005253501	Yes
row_20	GET4	141	1.922257423400879	0.0054999213	Yes
row_21	ATF4	171	1.7397464513778687	0.0042508924	Yes
row_22	LMNA	179	1.719164490699768	0.004432293	Yes
row_23	ARHGEF2	182	1.719164490699768	0.0049387915	Yes
row_24	LONP1	188	1.6982370615005493	0.005250231	Yes
row_25	AMFR	190	1.6982370615005493	0.0058217486	Yes
row_26	TOP3A	194	1.67743718624115	0.0062632277	Yes
row_27	SLC39A4	195	1.67743718624115	0.0068997648	Yes
row_28	GPS2	202	1.676987886428833	0.007146185	Yes
row_29	INS	206	1.6769057512283325	0.0075876634	Yes
row_30	SEMA4C	212	1.6567646265029907	0.007899104	Yes
row_31	GTF2H5	222	1.6417138576507568	0.007950465	Yes
row_32	HDAC6	229	1.6242568492889404	0.008196885	Yes
row_33	TLK2	234	1.6023406982421875	0.008573344	Yes
row_34	MAPK14	242	1.5460256338119507	0.008754745	Yes
row_35	ATM	244	1.5078473091125488	0.009326262	Yes
row_36	RB1CC1	246	1.478691816329956	0.009897781	Yes
row_37	IKBKB	251	1.414050817489624	0.01027424	Yes
row_38	KDM2A	253	1.4016891717910767	0.010845757	Yes
row_39	WDHD1	268	1.3812990188598633	0.010572021	Yes
row_40	TTC23L	275	1.3812990188598633	0.010818441	Yes
row_41	TPM1	280	1.3812990188598633	0.011194901	Yes
row_42	SPI1	301	1.3812990188598633	0.010531047	Yes
row_43	SGK1	321	1.3812990188598633	0.009932214	Yes
row_44	SCARF1	328	1.3812990188598633	0.010178635	Yes
row_45	RPS6KA1	332	1.3812990188598633	0.010620113	Yes
row_46	RNF13	335	1.3812990188598633	0.011126611	Yes
row_47	RMI1	337	1.3812990188598633	0.011698129	Yes
row_48	RAD9B	342	1.3812990188598633	0.012074588	Yes
row_49	PTPRF	347	1.3812990188598633	0.012451047	Yes
row_50	PRKACA	350	1.3812990188598633	0.012957546	Yes
row_51	PARP10	366	1.3812990188598633	0.01261879	Yes
row_52	OXSR1	371	1.3812990188598633	0.01299525	Yes
row_53	OMA1	373	1.3812990188598633	0.013566767	Yes
row_54	MSH2	389	1.3812990188598633	0.013228011	Yes
row_55	LETM1	429	1.3812990188598633	0.0113287885	Yes
row_56	HSPA6	447	1.3812990188598633	0.010859993	Yes
row_57	FAAP20	473	1.3812990188598633	0.009871043	Yes
row_58	F2RL1	474	1.3812990188598633	0.010507581	Yes
row_59	EZH2	475	1.3812990188598633	0.011144117	Yes
row_60	EP400	479	1.3812990188598633	0.011585596	Yes
row_61	DUSP3	484	1.3812990188598633	0.011962055	Yes
row_62	DEPDC5	490	1.3812990188598633	0.012273495	Yes
row_63	CYP1B1	494	1.3812990188598633	0.012714974	Yes
row_64	ATF2	524	1.3812990188598633	0.011465945	Yes
row_65	ATAD5	525	1.3812990188598633	0.012102483	Yes
row_66	PPARA	545	1.3324241638183594	0.011503649	Yes
row_67	WDR48	555	1.2925631999969482	0.01155501	Yes
row_68	CUL4A	562	1.2490298748016357	0.011801431	Yes
row_69	WRN	577	1.2071269750595093	0.011527695	Yes
row_70	PRDX3	588	1.2071269750595093	0.011514037	Yes
row_71	NR4A2	590	1.2071269750595093	0.012085555	Yes
row_72	ABL1	603	1.2071269750595093	0.011941859	Yes
row_73	RAD1	610	1.2017022371292114	0.012188278	Yes
row_74	PRDX1	611	1.2017022371292114	0.012824816	Yes
row_75	BAX	614	1.2017022371292114	0.013331314	Yes
row_76	GRN	616	1.1975523233413696	0.013902832	Yes
row_77	YEATS4	619	1.1875566244125366	0.01440933	Yes
row_78	DNAJC10	640	1.1875566244125366	0.0137454765	Yes
row_79	CDKN1A	643	1.1875566244125366	0.014251974	Yes
row_80	GSR	649	1.185595989227295	0.014563414	Yes
row_81	FXN	662	1.1695938110351562	0.014419718	Yes
row_82	EXO5	678	1.1681393384933472	0.014080962	Yes
row_83	DNMT3A	680	1.1681393384933472	0.01465248	Yes
row_84	DDX1	681	1.1681393384933472	0.015289017	Yes
row_85	BBC3	686	1.1681393384933472	0.015665477	Yes
row_86	NEK11	690	1.156294584274292	0.016106956	Yes
row_87	OXR1	693	1.1536954641342163	0.016613454	Yes
row_88	PHLDA3	707	1.148875117301941	0.016404737	Yes
row_89	DNAJB9	713	1.148875117301941	0.016716177	Yes
row_90	USP16	726	1.0970474481582642	0.01657248	Yes
row_91	UBXN4	728	1.0877693891525269	0.017143996	Yes
row_92	CYLD	738	1.016580581665039	0.017195359	Yes
row_93	ACTB	763	0.9309982657432556	0.016271427	Yes
row_94	ERP29	766	0.9184285402297974	0.016777927	Yes
row_95	PDK4	779	0.902803897857666	0.01663423	Yes
row_96	IRF3	781	0.902803897857666	0.017205747	Yes
row_97	XBP1	784	0.8934118747711182	0.017712245	Yes
row_98	IER5	794	0.8803756237030029	0.017763607	Yes
row_99	EDEM1	795	0.8803756237030029	0.018400144	Yes
row_100	BAZ1B	810	0.8522188663482666	0.018126408	Yes
row_101	CDC5L	823	0.8417909741401672	0.017982712	Yes
row_102	BAG5	824	0.8417909741401672	0.018619249	Yes
row_103	VPS13C	825	0.8408656716346741	0.019255785	Yes
row_104	RPS27L	826	0.835197389125824	0.019892324	Yes
row_105	PHF1	843	0.8125911951065063	0.019488549	Yes
row_106	ZNF622	870	0.8115611672401428	0.018434579	Yes
row_107	ZCWPW1	902	0.8115611672401428	0.017055511	Yes
row_108	YOD1	910	0.8115611672401428	0.01723691	Yes
row_109	WNT7B	914	0.8115611672401428	0.01767839	Yes
row_110	VRK2	927	0.8115611672401428	0.017534694	Yes
row_111	VAV3	932	0.8115611672401428	0.017911153	Yes
row_112	VAPB	933	0.8115611672401428	0.01854769	Yes
row_113	UVRAG	934	0.8115611672401428	0.019184226	Yes
row_114	USP43	937	0.8115611672401428	0.019690724	Yes
row_115	UGGT2	945	0.8115611672401428	0.019872125	Yes
row_116	TRRAP	967	0.8115611672401428	0.019143254	Yes
row_117	TRAF4	982	0.8115611672401428	0.018869517	Yes
row_118	TOR1A	988	0.8115611672401428	0.019180957	Yes
row_119	TLR7	1012	0.8115611672401428	0.018322045	Yes
row_120	THBS1	1019	0.8115611672401428	0.018568465	Yes
row_121	TBL2	1032	0.8115611672401428	0.018424768	Yes
row_122	SRD5A1	1068	0.8115611672401428	0.016785624	Yes
row_123	SPRTN	1070	0.8115611672401428	0.01735714	Yes
row_124	SNCA	1088	0.8115611672401428	0.016888347	Yes
row_125	SMC6	1093	0.8115611672401428	0.017264806	Yes
row_126	SLX4	1094	0.8115611672401428	0.017901342	Yes
row_127	SLC2A4	1103	0.8115611672401428	0.018017724	Yes
row_128	SIRT6	1112	0.8115611672401428	0.018134106	Yes
row_129	SIRPA	1113	0.8115611672401428	0.018770643	Yes
row_130	SGTA	1126	0.8115611672401428	0.018626945	Yes
row_131	SETMAR	1131	0.8115611672401428	0.019003404	Yes
row_132	RNF8	1164	0.8115611672401428	0.017559318	Yes
row_133	RFC5	1176	0.8115611672401428	0.01748064	Yes
row_134	RECQL5	1178	0.8115611672401428	0.018052159	Yes
row_135	RAD51AP1	1190	0.8115611672401428	0.01797348	Yes
row_136	PTPRS	1196	0.8115611672401428	0.01828492	Yes
row_137	PRKAG2	1206	0.8115611672401428	0.018336281	Yes
row_138	PRKAG1	1207	0.8115611672401428	0.01897282	Yes
row_139	POT1	1217	0.8115611672401428	0.01902418	Yes
row_140	POLR2I	1221	0.8115611672401428	0.019465659	Yes
row_141	POLD1	1222	0.8115611672401428	0.020102197	Yes
row_142	PMS2P1	1230	0.8115611672401428	0.020283597	Yes
row_143	PLK2	1234	0.8115611672401428	0.020725077	Yes
row_144	PLCB1	1239	0.8115611672401428	0.021101534	Yes
row_145	PIAS4	1245	0.8115611672401428	0.021412974	Yes
row_146	PDK3	1253	0.8115611672401428	0.021594375	Yes
row_147	PDK2	1254	0.8115611672401428	0.022230912	Yes
row_148	PARPBP	1274	0.8115611672401428	0.021632079	Yes
row_149	PARP16	1275	0.8115611672401428	0.022268618	Yes
row_150	PAK1	1280	0.8115611672401428	0.022645075	Yes
row_151	NUPR1	1295	0.8115611672401428	0.02237134	Yes
row_152	NRBF2	1303	0.8115611672401428	0.02255274	Yes
row_153	NR4A3	1304	0.8115611672401428	0.023189278	Yes
row_154	NPRL3	1309	0.8115611672401428	0.023565738	Yes
row_155	NOS3	1317	0.8115611672401428	0.023747137	Yes
row_156	NKX3-1	1326	0.8115611672401428	0.023863519	Yes
row_157	MPL	1367	0.8115611672401428	0.021899275	Yes
row_158	MMP2	1374	0.8115611672401428	0.022145696	Yes
row_159	MICA	1387	0.8115611672401428	0.022001998	Yes
row_160	MCM8	1401	0.8115611672401428	0.021793284	Yes
row_161	MCM4	1402	0.8115611672401428	0.02242982	Yes
row_162	MCM2	1403	0.8115611672401428	0.023066357	Yes
row_163	MBTD1	1405	0.8115611672401428	0.023637874	Yes
row_164	MAPK8	1409	0.8115611672401428	0.024079353	Yes
row_165	MAPK11	1410	0.8115611672401428	0.024715891	Yes
row_166	MAP4K3	1413	0.8115611672401428	0.025222389	Yes
row_167	MAP3K11	1414	0.8115611672401428	0.025858926	Yes
row_168	MAP1B	1415	0.8115611672401428	0.026495464	Yes
row_169	MACROD1	1421	0.8115611672401428	0.026806902	Yes
row_170	KMT5A	1563	0.8115611672401428	0.01827569	Yes
row_171	KLF10	1569	0.8115611672401428	0.01858713	Yes
row_172	KCNK3	1582	0.8115611672401428	0.018443432	Yes
row_173	JAK2	1588	0.8115611672401428	0.018754872	Yes
row_174	ISL1	1592	0.8115611672401428	0.01919635	Yes
row_175	IMPACT	1600	0.8115611672401428	0.019377751	Yes
row_176	IGHMBP2	1608	0.8115611672401428	0.019559152	Yes
row_177	IGF1R	1612	0.8115611672401428	0.020000631	Yes
row_178	HSPB8	1620	0.8115611672401428	0.020182032	Yes
row_179	HSPA2	1622	0.8115611672401428	0.02075355	Yes
row_180	HIF1A	1633	0.8115611672401428	0.02073989	Yes
row_181	GRIK2	1656	0.8115611672401428	0.019946	Yes
row_182	GADD45G	1685	0.8115611672401428	0.01876199	Yes
row_183	FXR2	1692	0.8115611672401428	0.019008411	Yes
row_184	FOXA3	1704	0.8115611672401428	0.018929733	Yes
row_185	FKTN	1712	0.8115611672401428	0.019111134	Yes
row_186	FBXO6	1724	0.8115611672401428	0.019032456	Yes
row_187	FANCG	1732	0.8115611672401428	0.019213857	Yes
row_188	FANCC	1733	0.8115611672401428	0.019850394	Yes
row_189	ERLIN1	1754	0.8115611672401428	0.019186541	Yes
row_190	ERCC6	1756	0.8115611672401428	0.019758059	Yes
row_191	EMC10	1763	0.8115611672401428	0.02000448	Yes
row_192	EEPD1	1768	0.8115611672401428	0.020380938	Yes
row_193	E2F7	1769	0.8115611672401428	0.021017475	Yes
row_194	DUSP15	1772	0.8115611672401428	0.021523973	Yes
row_195	DAG1	1804	0.8115611672401428	0.020144906	Yes
row_196	CYBB	1807	0.8115611672401428	0.020651404	Yes
row_197	CHUK	1850	0.8115611672401428	0.018557122	Yes
row_198	CHEK2	1855	0.8115611672401428	0.018933581	Yes
row_199	CHAF1A	1857	0.8115611672401428	0.019505098	Yes
row_200	CETN2	1859	0.8115611672401428	0.020076618	Yes
row_201	CEP164	1861	0.8115611672401428	0.020648135	Yes
row_202	CDK7	1869	0.8115611672401428	0.020829536	Yes
row_203	CDCA5	1875	0.8115611672401428	0.021140976	Yes
row_204	CD36	1880	0.8115611672401428	0.021517435	Yes
row_205	CCND1	1885	0.8115611672401428	0.021893894	Yes
row_206	CCDC117	1891	0.8115611672401428	0.022205332	Yes
row_207	CASP3	1893	0.8115611672401428	0.022776851	Yes
row_208	CARD9	1898	0.8115611672401428	0.02315331	Yes
row_209	CARD16	1899	0.8115611672401428	0.023789847	Yes
row_210	BRSK1	1931	0.8115611672401428	0.02241078	Yes
row_211	BRAF	1934	0.8115611672401428	0.022917278	Yes
row_212	BLK	1940	0.8115611672401428	0.023228718	Yes
row_213	ATP23	1957	0.8115611672401428	0.022824943	Yes
row_214	ATF3	1962	0.8115611672401428	0.023201402	Yes
row_215	ARNT	1970	0.8115611672401428	0.023382803	Yes
row_216	AMBRA1	1987	0.8115611672401428	0.022979029	Yes
row_217	ALDH3B1	1992	0.8115611672401428	0.023355488	Yes
row_218	AKR1C3	1995	0.8115611672401428	0.023861986	Yes
row_219	AEN	2002	0.8115611672401428	0.024108404	Yes
row_220	DEK	2022	0.8028171062469482	0.023509571	Yes
row_221	LAMP2	2024	0.7930960059165955	0.024081089	Yes
row_222	HYOU1	2027	0.7915627360343933	0.024587588	Yes
row_223	POLE3	2047	0.779222309589386	0.023988754	Yes
row_224	TM7SF3	2058	0.7679494619369507	0.023975097	Yes
row_225	HSBP1	2070	0.7669681906700134	0.023896419	Yes
row_226	HSPA9	2072	0.7642500400543213	0.024467938	Yes
row_227	TERF2	2080	0.7536879777908325	0.024649337	Yes
row_228	RIPK1	2085	0.7536879777908325	0.025025796	Yes
row_229	PYCARD	2105	0.7395446300506592	0.024426963	Yes
row_230	PPP1R10	2107	0.7395446300506592	0.02499848	Yes
row_231	DDB2	2118	0.7395446300506592	0.024984824	Yes
row_232	MAPK1	2130	0.7328173518180847	0.024906145	Yes
row_233	PRKDC	2133	0.7265265583992004	0.025412643	Yes
row_234	FADS1	2147	0.7255193591117859	0.025203928	Yes
row_235	SMARCAD1	2151	0.711611807346344	0.025645407	Yes
row_236	OS9	2154	0.711611807346344	0.026151905	Yes
row_237	WFS1	2171	0.7063738703727722	0.02574813	Yes
row_238	SESN2	2194	0.7063738703727722	0.024954237	Yes
row_239	PLA2G6	2204	0.7063738703727722	0.0250056	Yes
row_240	MUL1	2212	0.7063738703727722	0.025187	Yes
row_241	MPG	2216	0.7063738703727722	0.02562848	Yes
row_242	MAPK9	2218	0.7063738703727722	0.026199996	Yes
row_243	LTBR	2219	0.7063738703727722	0.026836533	Yes
row_244	INPP5F	2232	0.7063738703727722	0.026692836	Yes
row_245	INO80	2233	0.7063738703727722	0.027329374	Yes
row_246	IER3	2237	0.7063738703727722	0.027770853	Yes
row_247	FEN1	2242	0.7063738703727722	0.028147312	Yes
row_248	EMSY	2244	0.7063738703727722	0.02871883	Yes
row_249	ALKBH8	2269	0.7063738703727722	0.027794898	Yes
row_250	ALKBH7	2270	0.7063738703727722	0.028431436	Yes
row_251	FOXO3	2273	0.7048410177230835	0.028937934	Yes
row_252	BOD1L1	2281	0.6926215291023254	0.029119335	Yes
row_253	SLF2	2299	0.6888148784637451	0.02865054	Yes
row_254	POLD4	2316	0.6888148784637451	0.028246766	Yes
row_255	OGG1	2321	0.6888148784637451	0.028623225	Yes
row_256	NR1H3	2323	0.6888148784637451	0.029194742	Yes
row_257	MDC1	2330	0.6888148784637451	0.029441163	Yes
row_258	MAPK8IP1	2331	0.6888148784637451	0.0300777	Yes
row_259	FAM168A	2355	0.6888148784637451	0.029218787	Yes
row_260	EIF2AK3	2361	0.6888148784637451	0.029530227	Yes
row_261	CPEB2	2366	0.6888148784637451	0.029906686	Yes
row_262	SLC29A1	2406	0.6714473962783813	0.028007463	Yes
row_263	SHPRH	2410	0.6714473962783813	0.028448941	Yes
row_264	PCNA	2416	0.6714473962783813	0.028760381	Yes
row_265	ACTL6A	2445	0.6714473962783813	0.027576372	Yes
row_266	SYF2	2462	0.627363920211792	0.027172597	Yes
row_267	SDCBP	2463	0.6268430948257446	0.027809136	Yes
row_268	HSP90AB1	2464	0.6265549659729004	0.028445672	Yes
row_269	GABARAP	2480	0.5910587310791016	0.028106917	Yes
row_270	NOTCH1	2483	0.5910003185272217	0.028613415	Yes
row_271	CEBPG	2486	0.5910003185272217	0.029119913	Yes
row_272	RPS6KA6	2493	0.5807775855064392	0.029366333	Yes
row_273	RHOA	2502	0.5801489949226379	0.029482715	Yes
row_274	HIPK1	2513	0.5640742182731628	0.029469056	Yes
row_275	PML	2519	0.5605537295341492	0.029780496	Yes
row_276	MDM2	2520	0.5605537295341492	0.030417033	Yes
row_277	SRF	2527	0.5505523681640625	0.030663453	Yes
row_278	HERPUD2	2534	0.5409403443336487	0.030909874	Yes
row_279	ATP2A3	2546	0.5307698845863342	0.030831197	Yes
row_280	SH3GLB1	2547	0.5288984775543213	0.031467732	Yes
row_281	CDC37	2550	0.5209885239601135	0.03197423	Yes
row_282	GADD45B	2562	0.5042737126350403	0.031895556	Yes
row_283	CEBPB	2566	0.5042737126350403	0.032337032	Yes
row_284	PRPF19	2575	0.4988308548927307	0.032453414	Yes
row_285	PSMC6	2586	0.4933188855648041	0.032439757	Yes
row_286	DIABLO	2587	0.4933188855648041	0.033076294	Yes
row_287	DERL2	2588	0.4933188855648041	0.03371283	Yes
row_288	OPTN	2591	0.4905725419521332	0.03421933	Yes
row_289	REV1	2596	0.48245903849601746	0.034595788	Yes
row_290	MAP3K4	2597	0.48245903849601746	0.035232324	Yes
row_291	ATF6	2601	0.48245903849601746	0.035673805	Yes
row_292	AP5Z1	2602	0.48245903849601746	0.03631034	Yes
row_293	XRCC5	2604	0.4823685586452484	0.03688186	Yes
row_294	MAP3K3	2606	0.4823685586452484	0.037453376	Yes
row_295	MAP2K1	2607	0.4823685586452484	0.038089912	Yes
row_296	SNW1	2618	0.4716939330101013	0.038076255	Yes
row_297	CDK6	2628	0.4716939330101013	0.038127616	Yes
row_298	SREBF2	2630	0.4661230742931366	0.038699135	Yes
row_299	MBD4	2644	0.46102339029312134	0.03849042	Yes
row_300	ZBTB7A	2652	0.46004512906074524	0.03867182	Yes
row_301	HSPB1	2654	0.45756691694259644	0.039243337	Yes
row_302	ULK3	2658	0.45044711232185364	0.039684817	Yes
row_303	MFN2	2663	0.45044711232185364	0.040061276	Yes
row_304	KREMEN1	2665	0.45044711232185364	0.04063279	Yes
row_305	HMGB2	2672	0.4500935971736908	0.040879212	Yes
row_306	NBR1	2678	0.44215959310531616	0.041190654	Yes
row_307	BCLAF1	2688	0.43709760904312134	0.041242015	Yes
row_308	ULK1	2692	0.42957648634910583	0.041683495	Yes
row_309	NF1	2705	0.4193190336227417	0.041539796	Yes
row_310	GADD45A	2712	0.41928163170814514	0.041786216	Yes
row_311	DDX3X	2715	0.41203317046165466	0.042292714	Yes
row_312	MAP4K1	2728	0.40249690413475037	0.04214902	Yes
row_313	FOXN3	2736	0.39827653765678406	0.042330418	Yes
row_314	HSPA5	2737	0.3946099281311035	0.042966954	Yes
row_315	BABAM1	2748	0.38239341974258423	0.042953297	Yes
row_316	UBE2G2	2750	0.3776780366897583	0.043524817	Yes
row_317	SERP1	2755	0.3774716854095459	0.043901276	Yes
row_318	P4HB	2756	0.3753775656223297	0.044537812	Yes
row_319	HNRNPM	2757	0.3753775656223297	0.04517435	Yes
row_320	SP100	2758	0.3707953989505768	0.045810886	Yes
row_321	ING3	2769	0.36920204758644104	0.04579723	Yes
row_322	GCH1	2771	0.36920204758644104	0.046368748	Yes
row_323	NGLY1	2802	0.36846548318862915	0.045054697	Yes
row_324	MBTPS1	2809	0.36846548318862915	0.045301117	Yes
row_325	DNAJA1	2817	0.36846548318862915	0.04548252	Yes
row_326	AKT1	2830	0.36846548318862915	0.04533882	Yes
row_327	VHL	2835	0.36230698227882385	0.04571528	Yes
row_328	SESN1	2837	0.3620741069316864	0.0462868	Yes
row_329	OSER1	2863	0.3566698431968689	0.04529785	Yes
row_330	GSK3B	2872	0.3566698431968689	0.045414228	Yes
row_331	YWHAE	2895	0.35525935888290405	0.04462034	Yes
row_332	PDCD6	2902	0.35345393419265747	0.04486676	Yes
row_333	CANX	2904	0.3517095744609833	0.045438275	Yes
row_334	HUWE1	2908	0.34826022386550903	0.045879755	Yes
row_335	PNPT1	2912	0.34550508856773376	0.046321232	Yes
row_336	ZNF830	2914	0.3450092077255249	0.04689275	Yes
row_337	UBQLN2	2924	0.3450092077255249	0.04694411	Yes
row_338	TRIM25	2927	0.3450092077255249	0.04745061	Yes
row_339	TRAF1	2929	0.3450092077255249	0.04802213	Yes
row_340	TLK1	2932	0.3450092077255249	0.048528627	Yes
row_341	SWSAP1	2937	0.3450092077255249	0.048905086	Yes
row_342	SUV39H2	2938	0.3450092077255249	0.049541622	Yes
row_343	SSRP1	2939	0.3450092077255249	0.05017816	Yes
row_344	RNF139	2946	0.3450092077255249	0.05042458	Yes
row_345	CLOCK	2991	0.3450092077255249	0.04820026	Yes
row_346	CAMKK2	2996	0.3450092077255249	0.04857672	Yes
row_347	BCCIP	3000	0.3450092077255249	0.049018197	Yes
row_348	GSTP1	3019	0.3376189172267914	0.04848438	Yes
row_349	ZNF580	3022	0.3334830403327942	0.048990883	Yes
row_350	PTTG1IP	3033	0.3334830403327942	0.048977222	Yes
row_351	CPEB4	3060	0.3334830403327942	0.047923252	Yes
row_352	GLUL	3071	0.32769638299942017	0.047909595	Yes
row_353	SEL1L	3072	0.3275529146194458	0.04854613	Yes
row_354	TMEM33	3073	0.32681745290756226	0.04918267	Yes
row_355	FNIP2	3089	0.32209089398384094	0.048843913	Yes
row_356	FAM111A	3092	0.32209089398384094	0.049350414	Yes
row_357	ERCC6L2	3093	0.32209089398384094	0.04998695	Yes
row_358	USP19	3105	0.31084001064300537	0.049908273	Yes
row_359	PARK7	3106	0.31084001064300537	0.05054481	Yes
row_360	TANK	3120	0.30229824781417847	0.050336093	Yes
row_361	UFL1	3129	0.29912275075912476	0.050452475	Yes
row_362	USP10	3140	0.2926376163959503	0.050438818	Yes
row_363	TERF2IP	3142	0.2878420948982239	0.051010333	Yes
row_364	PLEC	3146	0.28733304142951965	0.051451813	Yes
row_365	ITCH	3152	0.2854483723640442	0.05176325	Yes
row_366	SLU7	3163	0.2771397829055786	0.051749595	Yes
row_367	RNF168	3167	0.2771397829055786	0.052191075	Yes
row_368	LIG1	3171	0.2771397829055786	0.05263255	Yes
row_369	EPC1	3178	0.2752905488014221	0.052878972	Yes
row_370	STAT6	3179	0.2731277644634247	0.05351551	Yes
row_371	BNIP3L	3183	0.271467000246048	0.05395699	Yes
row_372	SOX4	3192	0.26890844106674194	0.05407337	Yes
row_373	HSP90AA1	3201	0.26555633544921875	0.05418975	Yes
row_374	SLC38A2	3204	0.26440122723579407	0.05469625	Yes
row_375	VPS72	3205	0.26216965913772583	0.055332787	Yes
row_376	PPP1R15A	3212	0.26075413823127747	0.055579208	Yes
row_377	RBBP6	3223	0.25531843304634094	0.055565547	Yes
row_378	PRDX5	3225	0.25496238470077515	0.056137066	Yes
row_379	DAXX	3230	0.25496238470077515	0.056513526	Yes
row_380	UCHL5	3244	0.24872665107250214	0.05630481	Yes
row_381	HSP90B1	3248	0.24706918001174927	0.05674629	Yes
row_382	HMGB1	3249	0.24654385447502136	0.057382826	Yes
row_383	BCAP31	3255	0.2446756213903427	0.057694264	Yes
row_384	ARNTL	3256	0.2446756213903427	0.0583308	Yes
row_385	USP28	3267	0.23940038681030273	0.058317143	Yes
row_386	SDF2L1	3276	0.23940038681030273	0.058433525	Yes
row_387	SCAP	3277	0.23940038681030273	0.059070062	Yes
row_388	SETD2	3303	0.23868915438652039	0.058081113	Yes
row_389	MAP4K4	3304	0.23868915438652039	0.05871765	Yes
row_390	NONO	3319	0.23598499596118927	0.05844391	Yes
row_391	ZKSCAN3	3354	0.22672756016254425	0.056869786	Yes
row_392	UBXN6	3367	0.22672756016254425	0.05672609	Yes
row_393	UBAC2	3370	0.22672756016254425	0.05723259	Yes
row_394	TMEM129	3389	0.22672756016254425	0.056698773	Yes
row_395	SAMHD1	3442	0.22672756016254425	0.053954296	Yes
row_396	RUVBL1	3443	0.22672756016254425	0.054590836	Yes
row_397	RRM1	3447	0.22672756016254425	0.055032313	Yes
row_398	RRAGC	3448	0.22672756016254425	0.05566885	Yes
row_399	RRAGA	3449	0.22672756016254425	0.056305386	Yes
row_400	REXO4	3462	0.22672756016254425	0.05616169	Yes
row_401	RAD51C	3470	0.22672756016254425	0.05634309	Yes
row_402	PYROXD1	3474	0.22672756016254425	0.05678457	Yes
row_403	PXN	3475	0.22672756016254425	0.057421107	Yes
row_404	PAXIP1	3505	0.22672756016254425	0.05617208	Yes
row_405	NSMCE2	3512	0.22672756016254425	0.0564185	Yes
row_406	NPRL2	3515	0.22672756016254425	0.056925	Yes
row_407	NPHS1	3516	0.22672756016254425	0.057561535	Yes
row_408	NFRKB	3521	0.22672756016254425	0.057937995	Yes
row_409	NABP2	3530	0.22672756016254425	0.058054376	Yes
row_410	MLH3	3548	0.22672756016254425	0.057585582	Yes
row_411	MAN1B1	3563	0.22672756016254425	0.057311844	Yes
row_412	MAN1A1	3564	0.22672756016254425	0.05794838	Yes
row_413	LYN	3565	0.22672756016254425	0.058584917	Yes
row_414	LEP	3596	0.22672756016254425	0.05727087	Yes
row_415	KIF22	3600	0.22672756016254425	0.05771235	Yes
row_416	IRAK4	3609	0.22672756016254425	0.05782873	Yes
row_417	GREM1	3629	0.22672756016254425	0.0572299	Yes
row_418	GLRX2	3635	0.22672756016254425	0.057541337	Yes
row_419	FANCM	3651	0.22672756016254425	0.05720258	Yes
row_420	FANCF	3652	0.22672756016254425	0.057839118	Yes
row_421	FAN1	3653	0.22672756016254425	0.058475655	Yes
row_422	FAM162A	3657	0.22672756016254425	0.058917135	Yes
row_423	EPAS1	3666	0.22672756016254425	0.059033517	Yes
row_424	ELAVL4	3670	0.22672756016254425	0.059474993	Yes
row_425	EEF2K	3676	0.22672756016254425	0.059786435	Yes
row_426	CXCL8	3693	0.22672756016254425	0.05938266	Yes
row_427	COPS3	3701	0.22672756016254425	0.05956406	Yes
row_428	CINP	3705	0.22672756016254425	0.06000554	Yes
row_429	CAPN3	3719	0.22672756016254425	0.05979682	Yes
row_430	BRF2	3738	0.22672756016254425	0.05926301	Yes
row_431	BID	3741	0.22672756016254425	0.059769507	Yes
row_432	ATG5	3743	0.22672756016254425	0.060341023	Yes
row_433	ARMT1	3748	0.22672756016254425	0.060717482	Yes
row_434	AQP1	3754	0.22672756016254425	0.061028924	Yes
row_435	AKR1B1	3761	0.22672756016254425	0.061275344	Yes
row_436	AK4	3762	0.22672756016254425	0.06191188	Yes
row_437	ADNP2	3768	0.22672756016254425	0.06222332	Yes
row_438	TMX1	3791	0.2174443155527115	0.06142943	Yes
row_439	TMCO1	3792	0.2174443155527115	0.062065966	Yes
row_440	DNAJB14	3796	0.2174443155527115	0.06250744	Yes
row_441	WDR76	3810	0.21261879801750183	0.062298726	Yes
row_442	STAU2	3839	0.21261879801750183	0.061114717	Yes
row_443	ST8SIA1	3840	0.21261879801750183	0.061751258	Yes
row_444	SLFN11	3850	0.21261879801750183	0.06180262	Yes
row_445	RINT1	3863	0.21261879801750183	0.06165892	Yes
row_446	RALB	3870	0.21261879801750183	0.06190534	Yes
row_447	PNPLA8	3886	0.21261879801750183	0.061566584	Yes
row_448	NPAS2	3907	0.21261879801750183	0.060902733	Yes
row_449	NET1	3910	0.21261879801750183	0.06140923	Yes
row_450	MAPK3	3927	0.21261879801750183	0.061005455	Yes
row_451	HSP90AB4P	3973	0.21261879801750183	0.058716115	Yes
row_452	HRAS	3975	0.21261879801750183	0.059287634	Yes
row_453	HILPDA	3977	0.21261879801750183	0.05985915	Yes
row_454	GTF2H3	3980	0.21261879801750183	0.060365647	Yes
row_455	GEN1	3988	0.21261879801750183	0.06054705	Yes
row_456	FICD	3992	0.21261879801750183	0.060988527	Yes
row_457	FBLN5	3996	0.21261879801750183	0.061430007	Yes
row_458	DNAJC7	4014	0.21261879801750183	0.060961213	Yes
row_459	CD27	4037	0.21261879801750183	0.06016732	Yes
row_460	BAK1	4059	0.21261879801750183	0.05943845	Yes
row_461	ATMIN	4062	0.21261879801750183	0.059944946	Yes
row_462	PDCD4	4090	0.2057468742132187	0.05882596	Yes
row_463	TMEM259	4091	0.2044849395751953	0.059462495	Yes
row_464	SETX	4102	0.19455461204051971	0.059448835	Yes
row_465	FYN	4111	0.18787510693073273	0.059565216	Yes
row_466	ZFP36L1	4115	0.18333491683006287	0.060006697	Yes
row_467	CIB1	4117	0.18302124738693237	0.060578212	Yes
row_468	NFKBIA	4124	0.17844580113887787	0.060824633	Yes
row_469	FBXW7	4130	0.17347867786884308	0.061136074	Yes
row_470	ACTR2	4131	0.17313240468502045	0.06177261	Yes
row_471	NFE2L2	4149	0.16852110624313354	0.061303817	Yes
row_472	CDKN2AIP	4153	0.16852110624313354	0.061745293	Yes
row_473	ASCC1	4156	0.16852110624313354	0.062251795	Yes
row_474	SMG1	4165	0.1639460325241089	0.062368173	Yes
row_475	SIRT7	4181	0.16012130677700043	0.062029418	Yes
row_476	SEC16A	4183	0.16012130677700043	0.06260093	Yes
row_477	PTPN11	4188	0.16012130677700043	0.062977396	Yes
row_478	PSME4	4189	0.16012130677700043	0.06361394	Yes
row_479	CCAR2	4210	0.16012130677700043	0.06295008	Yes
row_480	BRCC3	4212	0.16012130677700043	0.0635216	Yes
row_481	TRIM28	4215	0.15991145372390747	0.0640281	Yes
row_482	EIF2A	4218	0.15720471739768982	0.0645346	Yes
row_483	AIDA	4224	0.15598931908607483	0.06484603	Yes
row_484	ZMYND11	4237	0.15182232856750488	0.06470234	Yes
row_485	ZMPSTE24	4238	0.15182232856750488	0.06533887	Yes
row_486	XIAP	4239	0.15182232856750488	0.06597541	Yes
row_487	VKORC1L1	4242	0.15182232856750488	0.06648191	Yes
row_488	UBE2N	4243	0.15182232856750488	0.06711844	Yes
row_489	UBE2A	4244	0.15182232856750488	0.067754984	Yes
row_490	NFE2L1	4264	0.15182232856750488	0.06715615	Yes
row_491	DUSP22	4279	0.15182232856750488	0.06688242	Yes
row_492	RASGRP1	4298	0.15057040750980377	0.0663486	Yes
row_493	MDFIC	4301	0.15057040750980377	0.0668551	Yes
row_494	WAS	4303	0.14844366908073425	0.067426614	Yes
row_495	RSL1D1	4304	0.14841121435165405	0.068063155	Yes
row_496	FBXO7	4306	0.14841121435165405	0.068634674	Yes
row_497	YPEL3	4307	0.14783112704753876	0.06927121	Yes
row_498	UPP1	4308	0.14727745950222015	0.06990775	Yes
row_499	NUCKS1	4318	0.14446766674518585	0.069959104	Yes
row_500	SUPT16H	4336	0.1436236947774887	0.06949031	Yes
row_501	KAT7	4354	0.1436236947774887	0.069021516	Yes
row_502	CREB3L2	4361	0.1436236947774887	0.069267936	Yes
row_503	RBX1	4372	0.13979776203632355	0.06925428	Yes
row_504	POLH	4378	0.1374950408935547	0.06956572	Yes
row_505	CRKL	4392	0.13552498817443848	0.06935701	Yes
row_506	YY1	4397	0.13516075909137726	0.06973346	Yes
row_507	BRD4	4402	0.13334709405899048	0.070109926	Yes
row_508	TRAF5	4405	0.13105350732803345	0.070616424	Yes
row_509	HM13	4419	0.1278064250946045	0.0704077	Yes
row_510	CDKN1B	4420	0.1278064250946045	0.071044244	Yes
row_511	NABP1	4423	0.12752576172351837	0.07155074	Yes
row_512	SERPINB6	4428	0.12467575818300247	0.0719272	Yes
row_513	JMY	4431	0.12467575818300247	0.072433695	Yes
row_514	CREBBP	4433	0.12467575818300247	0.073005214	Yes
row_515	ZBTB40	4446	0.11836156249046326	0.072861515	Yes
row_516	DCUN1D5	4467	0.1121106743812561	0.07219767	Yes
row_517	AQP3	4469	0.1121106743812561	0.07276918	Yes
row_518	USP3	4476	0.10857002437114716	0.0730156	Yes
row_519	UBA7	4478	0.10857002437114716	0.07358712	Yes
row_520	STX4	4491	0.10857002437114716	0.07344343	Yes
row_521	SH2D3C	4496	0.10857002437114716	0.07381988	Yes
row_522	PRKRA	4514	0.10857002437114716	0.073351085	Yes
row_523	POLG	4515	0.10857002437114716	0.073987626	Yes
row_524	POGZ	4516	0.10857002437114716	0.074624166	Yes
row_525	PER1	4520	0.10857002437114716	0.07506564	Yes
row_526	HACD3	4534	0.10857002437114716	0.07485692	Yes
row_527	ETAA1	4543	0.10857002437114716	0.07497331	Yes
row_528	ERN2	4545	0.10857002437114716	0.07554483	Yes
row_529	CRY1	4552	0.10857002437114716	0.07579125	Yes
row_530	CDKN2D	4557	0.10857002437114716	0.0761677	Yes
row_531	CDIP1	4559	0.10857002437114716	0.07673922	Yes
row_532	TPT1	4578	0.10366775840520859	0.07620541	Yes
row_533	PDS5A	4583	0.10151802748441696	0.076581866	Yes
row_534	HP1BP3	4589	0.09489355981349945	0.07689331	Yes
row_535	UCP2	4592	0.0914166122674942	0.077399805	Yes
row_536	UBE2D3	4595	0.0890733152627945	0.0779063	Yes
row_537	NIPBL	4612	0.07861432433128357	0.07750253	Yes
row_538	SMC1A	4615	0.07493951171636581	0.078009024	Yes
row_539	RAD23B	4616	0.07493951171636581	0.078645565	Yes
row_540	OTUB1	4628	0.06952617317438126	0.07856689	Yes
row_541	HERPUD1	4629	0.06952617317438126	0.07920343	Yes
row_542	SYVN1	4633	0.06876587867736816	0.0796449	Yes
row_543	IKBKG	4642	0.06615831702947617	0.07976128	Yes
row_544	RBPJ	4647	0.06338471174240112	0.080137745	Yes
row_545	NFKB1	4657	0.06266160309314728	0.0801891	Yes
row_546	TNFRSF1B	4670	0.05999401584267616	0.08004541	Yes
row_547	VCP	4672	0.05964338779449463	0.08061692	Yes
row_548	MCL1	4691	0.05318964272737503	0.08008311	Yes
row_549	TDP2	4695	0.050659824162721634	0.080524586	Yes
row_550	ATP2A2	4701	0.050659824162721634	0.08083603	Yes
row_551	AGAP3	4702	0.050659824162721634	0.08147257	Yes
row_552	PPP2CB	4704	0.05008615553379059	0.08204409	Yes
row_553	PTPN2	4707	0.047805655747652054	0.082550585	Yes
row_554	PPP4R3A	4716	0.04601152241230011	0.08266696	Yes
row_555	USP33	4732	0.041434284299612045	0.08232821	Yes
row_556	PIK3R1	4737	0.0394996702671051	0.08270467	Yes
row_557	RWDD1	4741	0.0388605035841465	0.08314615	Yes
row_558	HSPA1B	4747	0.0388605035841465	0.08345759	Yes
row_559	HSPA1A	4748	0.0388605035841465	0.08409412	Yes
row_560	DOT1L	4751	0.0388605035841465	0.08460062	Yes
row_561	ASNS	4753	0.0388605035841465	0.08517214	Yes
row_562	ACAA2	4755	0.0388605035841465	0.08574366	Yes
row_563	XRCC6	4768	0.0353979654610157	0.08559996	Yes
row_564	TP53INP1	4780	0.03266945481300354	0.08552128	Yes
row_565	SKIL	4781	0.03266945481300354	0.08615782	Yes
row_566	RPAIN	4783	0.03266945481300354	0.08672934	Yes
row_567	MAP3K7	4793	0.03266945481300354	0.0867807	Yes
row_568	MAP2K3	4794	0.03266945481300354	0.08741724	Yes
row_569	DDIT3	4798	0.03266945481300354	0.087858714	Yes
row_570	CBL	4799	0.03266945481300354	0.088495255	Yes
row_571	HSPD1	4808	0.02799573354423046	0.08861163	Yes
row_572	PPP4R3B	4812	0.02729654312133789	0.08905311	Yes
row_573	UGGT1	4814	0.02655630372464657	0.08962463	Yes
row_574	UBE4B	4815	0.02655630372464657	0.09026117	Yes
row_575	RAD50	4818	0.02655630372464657	0.09076767	Yes
row_576	MUS81	4823	0.02655630372464657	0.09114412	Yes
row_577	EIF2S1	4832	0.02655630372464657	0.09126051	Yes
row_578	ARL6IP5	4844	0.024660849943757057	0.09118183	Yes
row_579	ROCK2	4845	0.024380061775445938	0.09181836	Yes
row_580	CALR	4852	0.023296590894460678	0.09206478	Yes
row_581	KMT5B	4854	0.02321009337902069	0.0926363	Yes
row_582	SMC5	4864	0.020520636811852455	0.09268767	Yes
row_583	MEAF6	4872	0.020520636811852455	0.092869066	Yes
row_584	BRAT1	4879	0.020520636811852455	0.093115486	Yes
row_585	FUS	4898	0.017534274607896805	0.092581674	Yes
row_586	VPS41	4918	0.016275444999337196	0.09198284	Yes
row_587	TRIM39	4932	0.016275444999337196	0.09177412	Yes
row_588	TNFRSF10B	4936	0.016275444999337196	0.0922156	Yes
row_589	TAF9B	4947	0.016275444999337196	0.09220194	Yes
row_590	SCIMP	4966	0.016275444999337196	0.09166813	Yes
row_591	RHOB	4972	0.016275444999337196	0.09197957	Yes
row_592	RFC2	4973	0.016275444999337196	0.0926161	Yes
row_593	RAD9A	4974	0.016275444999337196	0.093252644	Yes
row_594	PDK1	4986	0.016275444999337196	0.093173966	Yes
row_595	MICU1	5007	0.016275444999337196	0.09251011	Yes
row_596	MCM3	5011	0.016275444999337196	0.09295159	Yes
row_597	MAPKAPK5	5012	0.016275444999337196	0.09358813	Yes
row_598	MAD2L2	5014	0.016275444999337196	0.09415965	Yes
row_599	ING4	5039	0.016275444999337196	0.093235716	Yes
row_600	IL10	5040	0.016275444999337196	0.09387225	Yes
row_601	GSTM3	5051	0.016275444999337196	0.09385859	Yes
row_602	EPC2	5066	0.016275444999337196	0.09358486	Yes
row_603	DNAJB12	5076	0.016275444999337196	0.09363622	Yes
row_604	CAT	5094	0.016275444999337196	0.093167424	Yes
row_605	BCL6	5102	0.016275444999337196	0.09334882	Yes
row_606	BCL2	5103	0.016275444999337196	0.093985364	Yes
row_607	ABCD1	5121	0.016275444999337196	0.093516566	Yes
row_608	DHX9	5124	0.015397613868117332	0.094023064	Yes
row_609	USP14	5131	0.014562040567398071	0.094269484	Yes
row_610	SIN3A	5136	0.014562040567398071	0.09464595	Yes
row_611	PAGR1	5138	0.014562040567398071	0.09521747	Yes
row_612	NSMCE3	5140	0.014562040567398071	0.095788985	Yes
row_613	DDIT4	5158	0.014470559544861317	0.09532019	Yes
row_614	USP47	5167	0.00959478598088026	0.095436566	Yes
row_615	SMCHD1	5168	0.009332291781902313	0.096073106	Yes
row_616	RGS14	5172	0.008680101484060287	0.09651458	Yes
row_617	UBE2J1	5182	0.008063647896051407	0.09656595	Yes
row_618	UBA6	5183	0.008063647896051407	0.09720248	Yes
row_619	PDIA4	5208	0.008063647896051407	0.096278556	No
row_620	KLHDC10	5223	0.008063647896051407	0.096004814	No
row_621	COPS5	5234	0.008063647896051407	0.09599116	No
row_622	CLSPN	5235	0.008063647896051407	0.0966277	No
row_623	CRIP1	5252	0.007424228359013796	0.09622392	No
row_624	ZSWIM7	5268	0.0	0.095885165	No
row_625	YAP1	5506	0.0	0.08111208	No
row_626	XRCC4	5509	0.0	0.08161858	No
row_627	XRCC3	5510	0.0	0.08225512	No
row_628	XDH	5519	0.0	0.082371496	No
row_629	XAB2	5520	0.0	0.083008036	No
row_630	WRAP53	5529	0.0	0.083124414	No
row_631	WNT7A	5531	0.0	0.08369593	No
row_632	WNT4	5532	0.0	0.084332466	No
row_633	WNK3	5535	0.0	0.08483897	No
row_634	WDR70	5545	0.0	0.08489033	No
row_635	WDR24	5552	0.0	0.08513675	No
row_636	VNN1	5581	0.0	0.08395274	No
row_637	VEGFA	5592	0.0	0.08393908	No
row_638	VASN	5598	0.0	0.084250525	No
row_639	USP13	5614	0.0	0.08391177	No
row_640	UNG	5622	0.0	0.08409317	No
row_641	ULK4	5630	0.0	0.08427457	No
row_642	UHRF1	5631	0.0	0.08491111	No
row_643	UBQLN4	5648	0.0	0.08450733	No
row_644	UBE2E2	5654	0.0	0.08481877	No
row_645	TWIST1	5667	0.0	0.08467507	No
row_646	TTC5	5691	0.0	0.08381616	No
row_647	TRPV4	5713	0.0	0.08308729	No
row_648	TRIP13	5729	0.0	0.08274853	No
row_649	TRIM32	5738	0.0	0.08286492	No
row_650	TRIB1	5744	0.0	0.08317635	No
row_651	TPD52L1	5768	0.0	0.08231744	No
row_652	TOP2A	5777	0.0	0.08243383	No
row_653	TONSL	5778	0.0	0.08307036	No
row_654	TNR	5787	0.0	0.083186746	No
row_655	TNKS1BP1	5791	0.0	0.08362822	No
row_656	TNFSF11	5792	0.0	0.084264755	No
row_657	TNFRSF19	5794	0.0	0.084836274	No
row_658	TNF	5802	0.0	0.08501767	No
row_659	TMUB2	5803	0.0	0.085654214	No
row_660	TMEM67	5826	0.0	0.084860325	No
row_661	TMEM117	5880	0.0	0.08205082	No
row_662	TLR9	5901	0.0	0.081386976	No
row_663	TLR3	5904	0.0	0.081893474	No
row_664	TIRAP	5912	0.0	0.08207487	No
row_665	TIPIN	5913	0.0	0.082711406	No
row_666	TICRR	5917	0.0	0.08315289	No
row_667	THOC1	5931	0.0	0.08294417	No
row_668	TGFB2	5944	0.0	0.08280048	No
row_669	TFPT	5946	0.0	0.08337199	No
row_670	TFPI2	5947	0.0	0.08400853	No
row_671	TFEB	5949	0.0	0.08458005	No
row_672	TFAP4	5952	0.0	0.08508655	No
row_673	TDG	5986	0.0	0.08357744	No
row_674	TBX3	6007	0.0	0.082913585	No
row_675	SYCP1	6063	0.0	0.07997405	No
row_676	SUMO4	6078	0.0	0.07970031	No
row_677	STXBP4	6094	0.0	0.07936156	No
row_678	STUB1	6101	0.0	0.07960798	No
row_679	STRADB	6102	0.0	0.08024452	No
row_680	STAC	6131	0.0	0.07906051	No
row_681	SREBF1	6157	0.0	0.07807156	No
row_682	SRC	6161	0.0	0.07851303	No
row_683	SPRED2	6174	0.0	0.07836934	No
row_684	SPRED1	6175	0.0	0.079005875	No
row_685	SPP1	6176	0.0	0.079642415	No
row_686	SPIRE2	6183	0.0	0.079888836	No
row_687	SPIRE1	6184	0.0	0.08052537	No
row_688	SPHK1	6190	0.0	0.08083681	No
row_689	SPDYA	6196	0.0	0.08114825	No
row_690	SPATA18	6206	0.0	0.08119961	No
row_691	SOD3	6228	0.0	0.08047074	No
row_692	SNAI2	6301	0.0	0.07642587	No
row_693	SNAI1	6302	0.0	0.077062406	No
row_694	SMUG1	6304	0.0	0.077633925	No
row_695	SLC8A3	6348	0.0	0.07547463	No
row_696	SLC8A1	6350	0.0	0.07604615	No
row_697	SLC30A9	6393	0.0	0.07395186	No
row_698	SIK2	6475	0.0	0.06932182	No
row_699	SH2D3A	6510	0.0	0.06774769	No
row_700	SFRP2	6527	0.0	0.06734392	No
row_701	SFN	6528	0.0	0.06798045	No
row_702	SERPINF2	6538	0.0	0.06803182	No
row_703	SERP2	6544	0.0	0.06834325	No
row_704	SEMA3A	6557	0.0	0.06819956	No
row_705	SCARA5	6603	0.0	0.06591022	No
row_706	SCAMP5	6606	0.0	0.06641672	No
row_707	SASH1	6612	0.0	0.06672815	No
row_708	RTN4RL2	6645	0.0	0.065284066	No
row_709	RTN4R	6646	0.0	0.065920606	No
row_710	RTEL1	6650	0.0	0.06636208	No
row_711	RRAGB	6662	0.0	0.066283405	No
row_712	RPA4	6687	0.0	0.06535947	No
row_713	ROR2	6693	0.0	0.065670915	No
row_714	RNFT2	6702	0.0	0.0657873	No
row_715	RNF5	6703	0.0	0.06642383	No
row_716	RNF169	6711	0.0	0.06660523	No
row_717	RNF152	6712	0.0	0.06724177	No
row_718	RNF111	6720	0.0	0.06742317	No
row_719	RNASEH2B	6726	0.0	0.067734614	No
row_720	RNASEH2A	6727	0.0	0.06837115	No
row_721	RFC3	6768	0.0	0.066406906	No
row_722	RELL2	6775	0.0	0.066653326	No
row_723	RELL1	6776	0.0	0.06728987	No
row_724	RECQL4	6780	0.0	0.06773134	No
row_725	RBM11	6794	0.0	0.06752263	No
row_726	RBBP8	6798	0.0	0.06796411	No
row_727	RBBP5	6799	0.0	0.06860064	No
row_728	RASGRF2	6805	0.0	0.06891208	No
row_729	RAD54B	6827	0.0	0.068183206	No
row_730	RAD52	6828	0.0	0.06881975	No
row_731	RAD51D	6829	0.0	0.06945629	No
row_732	RAD51B	6830	0.0	0.07009282	No
row_733	PYHIN1	6865	0.0	0.0685187	No
row_734	PYCR1	6867	0.0	0.06909021	No
row_735	PTTG1	6881	0.0	0.0688815	No
row_736	PTN	6896	0.0	0.06860776	No
row_737	PRODH	6957	0.0	0.06534313	No
row_738	PRKCG	6965	0.0	0.065524526	No
row_739	PRKCE	6966	0.0	0.06616107	No
row_740	PRKAG3	6972	0.0	0.06647251	No
row_741	PRIMPOL	6973	0.0	0.06710904	No
row_742	PRDX2	6980	0.0	0.06735546	No
row_743	PPM1D	7006	0.0	0.06636651	No
row_744	PPARGC1B	7016	0.0	0.06641787	No
row_745	PPARGC1A	7017	0.0	0.06705441	No
row_746	POLQ	7039	0.0	0.06632554	No
row_747	POLN	7040	0.0	0.06696208	No
row_748	POLE2	7041	0.0	0.06759861	No
row_749	POLD2	7042	0.0	0.06823515	No
row_750	POLB	7043	0.0	0.068871684	No
row_751	PMS2P5	7053	0.0	0.06892305	No
row_752	PMS2P3	7055	0.0	0.06949457	No
row_753	PMAIP1	7064	0.0	0.069610946	No
row_754	PINK1	7127	0.0	0.066216275	No
row_755	PIK3R2	7131	0.0	0.06665775	No
row_756	PIK3CB	7132	0.0	0.06729429	No
row_757	PICK1	7144	0.0	0.067215614	No
row_758	PDX1	7186	0.0	0.06518635	No
row_759	PDGFRA	7195	0.0	0.06530273	No
row_760	PCK1	7215	0.0	0.0647039	No
row_761	PAX2	7241	0.0	0.06371495	No
row_762	PAWR	7243	0.0	0.06428646	No
row_763	PARP2	7248	0.0	0.064662926	No
row_764	PAGE4	7267	0.0	0.064129114	No
row_765	OPRM1	7320	0.0	0.061384633	No
row_766	OMG	7326	0.0	0.061696075	No
row_767	NUPR2	7353	0.0	0.060642105	No
row_768	NUDT1	7370	0.0	0.060238328	No
row_769	NUAK2	7371	0.0	0.06087487	No
row_770	NUAK1	7372	0.0	0.061511405	No
row_771	NTHL1	7381	0.0	0.061627787	No
row_772	NREP	7398	0.0	0.06122401	No
row_773	NQO1	7408	0.0	0.06127537	No
row_774	NPC1L1	7421	0.0	0.061131675	No
row_775	NOL3	7434	0.0	0.06098798	No
row_776	NOD2	7435	0.0	0.061624516	No
row_777	NME5	7443	0.0	0.061805915	No
row_778	NIM1K	7464	0.0	0.06114206	No
row_779	NHEJ1	7470	0.0	0.061453503	No
row_780	NFATC4	7480	0.0	0.061504863	No
row_781	NEK6	7489	0.0	0.061621245	No
row_782	NEK4	7490	0.0	0.06225778	No
row_783	NEIL3	7493	0.0	0.06276428	No
row_784	NEIL1	7494	0.0	0.06340082	No
row_785	NEDD4	7499	0.0	0.063777275	No
row_786	NDNF	7513	0.0	0.06356856	No
row_787	NCOA6	7519	0.0	0.063880004	No
row_788	NCCRP1	7523	0.0	0.06432148	No
row_789	MYLK	7585	0.0	0.060991827	No
row_790	MYD88	7595	0.0	0.061043188	No
row_791	MUTYH	7602	0.0	0.06128961	No
row_792	MUC1	7611	0.0	0.06140599	No
row_793	MT3	7633	0.0	0.06067712	No
row_794	MSX1	7646	0.0	0.06053342	No
row_795	MSRA	7650	0.0	0.0609749	No
row_796	MSH6	7653	0.0	0.061481398	No
row_797	MPO	7689	0.0	0.05984225	No
row_798	MMS22L	7704	0.0	0.059568517	No
row_799	MMP3	7706	0.0	0.060140032	No
row_800	MINK1	7781	0.0	0.055965126	No
row_801	MIF	7786	0.0	0.056341585	No
row_802	MID1	7788	0.0	0.056913104	No
row_803	MGMT	7794	0.0	0.057224542	No
row_804	MGAT3	7797	0.0	0.05773104	No
row_805	MFSD2A	7802	0.0	0.0581075	No
row_806	MET	7815	0.0	0.057963803	No
row_807	MEIOC	7826	0.0	0.057950146	No
row_808	MECOM	7839	0.0	0.05780645	No
row_809	MCMDC2	7845	0.0	0.05811789	No
row_810	MC1R	7855	0.0	0.05816925	No
row_811	MARVELD3	7869	0.0	0.057960533	No
row_812	MAPT	7878	0.0	0.058076914	No
row_813	MAPKAP1	7880	0.0	0.058648434	No
row_814	MAPK8IP2	7881	0.0	0.05928497	No
row_815	MAPK7	7882	0.0	0.059921507	No
row_816	MAPK12	7883	0.0	0.060558043	No
row_817	MAPK10	7884	0.0	0.06119458	No
row_818	MAP3K6	7890	0.0	0.06150602	No
row_819	MAP3K12	7892	0.0	0.06207754	No
row_820	MAP3K10	7893	0.0	0.06271408	No
row_821	MAP2K5	7894	0.0	0.06335061	No
row_822	MAP1LC3B2	7896	0.0	0.06392213	No
row_823	MAP1LC3A	7897	0.0	0.06455867	No
row_824	MAEL	7916	0.0	0.06402486	No
row_825	MACROD2	7918	0.0	0.06459637	No
row_826	LRIG2	7988	0.0	0.06074656	No
row_827	LAMB2	8911	0.0	0.0014351152	No
row_828	KRT20	8941	0.0	1.8608672E-4	No
row_829	KPTN	8948	0.0	4.3250687E-4	No
row_830	KLHL31	8964	0.0	9.3751485E-5	No
row_831	KLF4	8975	0.0	8.0093625E-5	No
row_832	KIR2DL4	8980	0.0	4.565528E-4	No
row_833	KDM4D	9013	0.0	-9.875342E-4	No
row_834	KCND2	9054	0.0	-0.0029517773	No
row_835	KAT5	9072	0.0	-0.0034205718	No
row_836	JKAMP	9079	0.0	-0.0031741515	No
row_837	INTS7	9110	0.0	-0.0044881995	No
row_838	INSIG2	9113	0.0	-0.003981701	No
row_839	INO80C	9117	0.0	-0.0035402225	No
row_840	INO80B	9118	0.0	-0.0029036854	No
row_841	ING2	9121	0.0	-0.0023971873	No
row_842	IMMP2L	9127	0.0	-0.0020857477	No
row_843	IL26	9134	0.0	-0.0018393274	No
row_844	IL1B	9144	0.0	-0.0017879658	No
row_845	IL1A	9145	0.0	-0.0011514286	No
row_846	IL18BP	9146	0.0	-5.1489135E-4	No
row_847	IGFBP6	9162	0.0	-8.536467E-4	No
row_848	IGF2BP1	9167	0.0	-4.7718754E-4	No
row_849	HTRA2	9199	0.0	-0.001856255	No
row_850	HSPA7	9206	0.0	-0.0016098348	No
row_851	HSPA1L	9207	0.0	-9.7329763E-4	No
row_852	HSBP1L1	9222	0.0	-0.0012470336	No
row_853	HMOX1	9262	0.0	-0.003146257	No
row_854	HMGA2	9267	0.0	-0.002769798	No
row_855	HINFP	9294	0.0	-0.0038237679	No
row_856	HIC1	9296	0.0	-0.0032522501	No
row_857	HGF	9304	0.0	-0.0030708495	No
row_858	GTSE1	9364	0.0	-0.006270463	No
row_859	GTF2I	9368	0.0	-0.0058289845	No
row_860	GRINA	9392	0.0	-0.006687896	No
row_861	GPS1	9413	0.0	-0.007351749	No
row_862	GPR37	9423	0.0	-0.007300387	No
row_863	GCGR	9528	0.0	-0.013425879	No
row_864	GATA6	9534	0.0	-0.013114439	No
row_865	GATA4	9535	0.0	-0.012477902	No
row_866	GAS6	9538	0.0	-0.011971404	No
row_867	GAS2L1	9540	0.0	-0.011399886	No
row_868	FZD7	9560	0.0	-0.01199872	No
row_869	FOXO4	9605	0.0	-0.014223041	No
row_870	FMN2	9628	0.0	-0.015016932	No
row_871	FKBP1B	9651	0.0	-0.015810825	No
row_872	FH	9665	0.0	-0.01601954	No
row_873	FGF1	9683	0.0	-0.016488336	No
row_874	FBXO27	9705	0.0	-0.017217208	No
row_875	FBXO22	9707	0.0	-0.01664569	No
row_876	FBXO2	9708	0.0	-0.016009152	No
row_877	FABP1	9830	0.0	-0.023239976	No
row_878	EYA4	9842	0.0	-0.023318654	No
row_879	EYA1	9843	0.0	-0.022682115	No
row_880	ETV5	9858	0.0	-0.022955852	No
row_881	ESCO2	9868	0.0	-0.022904491	No
row_882	ERN1	9872	0.0	-0.022463012	No
row_883	ERCC8	9880	0.0	-0.022281611	No
row_884	ERCC2	9881	0.0	-0.021645073	No
row_885	ERCC1	9882	0.0	-0.021008536	No
row_886	EPHA2	9900	0.0	-0.02147733	No
row_887	ENDOV	9925	0.0	-0.022401262	No
row_888	ENDOG	9926	0.0	-0.021764725	No
row_889	ELL3	9941	0.0	-0.02203846	No
row_890	EID3	9950	0.0	-0.02192208	No
row_891	EGLN3	9960	0.0	-0.021870717	No
row_892	EFHD1	9974	0.0	-0.022079434	No
row_893	EEF1E1	9984	0.0	-0.022028072	No
row_894	EDNRA	9988	0.0	-0.021586593	No
row_895	EDN1	9990	0.0	-0.021015076	No
row_896	EDA2R	9992	0.0	-0.020443559	No
row_897	ECT2	9995	0.0	-0.01993706	No
row_898	E2F1	10005	0.0	-0.019885698	No
row_899	DYRK3	10012	0.0	-0.019639278	No
row_900	DUSP19	10019	0.0	-0.019392857	No
row_901	DTL	10028	0.0	-0.019276477	No
row_902	DNAJC3	10085	0.0	-0.022281032	No
row_903	DMC1	10109	0.0	-0.023139944	No
row_904	DMAP1	10111	0.0	-0.022568425	No
row_905	DIXDC1	10126	0.0	-0.022842161	No
row_906	DHRS2	10146	0.0	-0.023440996	No
row_907	DERL3	10159	0.0	-0.023584692	No
row_908	DDAH1	10185	0.0	-0.024573643	No
row_909	DAPK1	10205	0.0	-0.025172476	No
row_910	CRYAB	10291	0.0	-0.030062597	No
row_911	CREB3L4	10303	0.0	-0.030141274	No
row_912	CREB3L3	10304	0.0	-0.029504737	No
row_913	CREB3L1	10305	0.0	-0.0288682	No
row_914	CRACR2A	10307	0.0	-0.028296683	No
row_915	CORO2B	10325	0.0	-0.028765477	No
row_916	COMMD1	10336	0.0	-0.028779134	No
row_917	CLGN	10415	0.0	-0.03321412	No
row_918	CLEC7A	10417	0.0	-0.032642603	No
row_919	CHEK1	10475	0.0	-0.035712175	No
row_920	CHCHD6	10477	0.0	-0.03514066	No
row_921	CHAF1B	10480	0.0	-0.03463416	No
row_922	CEP63	10516	0.0	-0.036273304	No
row_923	CDK2	10556	0.0	-0.03817253	No
row_924	CDK1	10558	0.0	-0.037601013	No
row_925	CDC14B	10580	0.0	-0.038329884	No
row_926	CD34	10586	0.0	-0.038018443	No
row_927	CCNK	10610	0.0	-0.038877357	No
row_928	CAV1	10675	0.0	-0.042402066	No
row_929	CASR	10682	0.0	-0.042155646	No
row_930	CASP9	10683	0.0	-0.04151911	No
row_931	C14orf39	10870	0.0	-0.052976202	No
row_932	BRCA1	10917	0.0	-0.05533056	No
row_933	BOK	10924	0.0	-0.05508414	No
row_934	BMT2	10927	0.0	-0.05457764	No
row_935	BMP7	10933	0.0	-0.054266203	No
row_936	BMP2	10935	0.0	-0.053694684	No
row_937	BLM	10938	0.0	-0.053188186	No
row_938	BFAR	10946	0.0	-0.053006787	No
row_939	BECN2	10953	0.0	-0.052760366	No
row_940	BDKRB2	10954	0.0	-0.05212383	No
row_941	BCL3	10962	0.0	-0.051942427	No
row_942	BCL2L11	10963	0.0	-0.05130589	No
row_943	BAG3	10981	0.0	-0.051774684	No
row_944	BAD	10982	0.0	-0.051138148	No
row_945	AXL	10999	0.0	-0.051541924	No
row_946	AXIN2	11000	0.0	-0.050905384	No
row_947	ATRIP	11009	0.0	-0.050789006	No
row_948	ATP2A1	11023	0.0	-0.05099772	No
row_949	ATG7	11032	0.0	-0.05088134	No
row_950	ATG14	11035	0.0	-0.050374843	No
row_951	ATG10	11036	0.0	-0.049738303	No
row_952	ATF6B	11037	0.0	-0.049101766	No
row_953	ASCC3	11048	0.0	-0.049115423	No
row_954	ARHGEF10L	11090	0.0	-0.05114469	No
row_955	ARG2	11106	0.0	-0.05148344	No
row_956	ARG1	11107	0.0	-0.050846905	No
row_957	AQP11	11115	0.0	-0.050665505	No
row_958	APLF	11126	0.0	-0.050679162	No
row_959	AP5S1	11130	0.0	-0.050237685	No
row_960	ANO1	11144	0.0	-0.050446402	No
row_961	ANKS4B	11148	0.0	-0.05000492	No
row_962	AMBP	11195	0.0	-0.052359283	No
row_963	ALKBH3	11203	0.0	-0.05217788	No
row_964	ALB	11212	0.0	-0.052061502	No
row_965	AKTIP	11213	0.0	-0.05142496	No
row_966	AJUBA	11225	0.0	-0.05150364	No
row_967	AIFM2	11227	0.0	-0.050932124	No
row_968	AGT	11233	0.0	-0.050620683	No
row_969	AGR2	11235	0.0	-0.050049167	No
row_970	AGER	11239	0.0	-0.049607687	No
row_971	ADORA2B	11261	0.0	-0.05033656	No
row_972	ADM	11265	0.0	-0.04989508	No
row_973	ACTR8	11322	0.0	-0.052899636	No
row_974	ACD	11351	0.0	-0.054083645	No
row_975	EIF2AK4	11413	-0.0028743967413902283	-0.0574133	No
row_976	BMPR2	11417	-0.0028743967413902283	-0.05697182	No
row_977	ATR	11418	-0.0028743967413902283	-0.05633528	No
row_978	ABCA7	11427	-0.004771346691995859	-0.0562189	No
row_979	VASH1	11436	-0.008063647896051407	-0.056102518	No
row_980	SLC9A1	11447	-0.008063647896051407	-0.05611618	No
row_981	SIRT2	11448	-0.008063647896051407	-0.05547964	No
row_982	RNFT1	11456	-0.008063647896051407	-0.05529824	No
row_983	POLI	11464	-0.008063647896051407	-0.05511684	No
row_984	DHFR	11496	-0.008063647896051407	-0.056495905	No
row_985	CTNNA1	11529	-0.008680101484060287	-0.05793999	No
row_986	CTC1	11530	-0.008680101484060287	-0.057303455	No
row_987	ATXN3	11531	-0.008680101484060287	-0.056666918	No
row_988	CDC42	11542	-0.010547908022999763	-0.056680575	No
row_989	MDM4	11572	-0.015924900770187378	-0.057929605	No
row_990	RIF1	11584	-0.024380061775445938	-0.058008283	No
row_991	RAD21	11604	-0.04679252579808235	-0.058607116	No
row_992	FTO	11605	-0.047623805701732635	-0.05797058	No
row_993	CASP2	11607	-0.047623805701732635	-0.05739906	No
row_994	NCOR1	11610	-0.05297922343015671	-0.056892563	No
row_995	YBX1	11612	-0.055530428886413574	-0.056321044	No
row_996	MAP2K2	11638	-0.06876587867736816	-0.057309996	No
row_997	ARID2	11663	-0.07593954354524612	-0.058233928	No
row_998	UIMC1	11668	-0.08118279278278351	-0.05785747	No
row_999	UVSSA	11688	-0.08749604225158691	-0.0584563	No
row_1000	MAP2K4	11695	-0.08749604225158691	-0.05820988	No
row_1001	CITED2	11704	-0.0877353623509407	-0.0580935	No
row_1002	PDIA3	11707	-0.0903470516204834	-0.057587	No
row_1003	SEC61B	11711	-0.09373544901609421	-0.05714552	No
row_1004	CBX5	11715	-0.09373544901609421	-0.056704044	No
row_1005	XRCC2	11717	-0.09387955069541931	-0.056132525	No
row_1006	GCN1	11721	-0.09387955069541931	-0.05569105	No
row_1007	PMS2	11740	-0.10033363848924637	-0.05622486	No
row_1008	HNRNPA1	11749	-0.10039030760526657	-0.05610848	No
row_1009	XPR1	11756	-0.10685858875513077	-0.055862058	No
row_1010	FNIP1	11759	-0.10685858875513077	-0.05535556	No
row_1011	ZNF675	11762	-0.10857002437114716	-0.054849062	No
row_1012	ROMO1	11771	-0.10857002437114716	-0.054732684	No
row_1013	NOD1	11775	-0.10857002437114716	-0.054291204	No
row_1014	CTNNB1	11790	-0.11264516413211823	-0.054564938	No
row_1015	TRIP12	11795	-0.1169399544596672	-0.05418848	No
row_1016	UBE2W	11805	-0.11721190810203552	-0.05413712	No
row_1017	PTPN22	11821	-0.11721190810203552	-0.054475874	No
row_1018	MYC	11838	-0.11721190810203552	-0.05487965	No
row_1019	MGME1	11842	-0.11721190810203552	-0.05443817	No
row_1020	IRF7	11851	-0.11721190810203552	-0.05432179	No
row_1021	GORASP2	11854	-0.11721190810203552	-0.05381529	No
row_1022	AATF	11876	-0.11721190810203552	-0.054544162	No
row_1023	TOPBP1	11879	-0.119625523686409	-0.054037664	No
row_1024	EDEM2	11888	-0.119625523686409	-0.053921282	No
row_1025	MIEF1	11898	-0.12231339514255524	-0.05386992	No
row_1026	KLF2	11899	-0.12231339514255524	-0.053233385	No
row_1027	TRIB3	11910	-0.12597563862800598	-0.053247042	No
row_1028	SLC25A23	11921	-0.12597563862800598	-0.053260703	No
row_1029	RBL1	11926	-0.12597563862800598	-0.052884243	No
row_1030	MMS19	11938	-0.12597563862800598	-0.052962918	No
row_1031	LPCAT3	11943	-0.12597563862800598	-0.05258646	No
row_1032	ERP44	11957	-0.12597563862800598	-0.052795175	No
row_1033	TMED2	11977	-0.12598508596420288	-0.05339401	No
row_1034	DNAJB1	11996	-0.13334709405899048	-0.053927824	No
row_1035	TRAF3	12006	-0.13486185669898987	-0.053876463	No
row_1036	TNIK	12007	-0.13486185669898987	-0.053239923	No
row_1037	TGFBR3	12008	-0.13486185669898987	-0.052603386	No
row_1038	SETD1A	12013	-0.13486185669898987	-0.052226927	No
row_1039	RNF34	12020	-0.13486185669898987	-0.051980507	No
row_1040	POLK	12028	-0.13486185669898987	-0.051799107	No
row_1041	HSPA13	12050	-0.13486185669898987	-0.05252798	No
row_1042	ERLIN2	12059	-0.13486185669898987	-0.052411597	No
row_1043	EDEM3	12066	-0.13486185669898987	-0.052165177	No
row_1044	CRY2	12074	-0.13486185669898987	-0.051983777	No
row_1045	ABCB10	12089	-0.13486185669898987	-0.052257515	No
row_1046	NPEPPS	12098	-0.13552498817443848	-0.052141134	No
row_1047	CCR7	12120	-0.15057478845119476	-0.052870005	No
row_1048	MAP1LC3B	12125	-0.15396833419799805	-0.052493546	No
row_1049	PKD2	12133	-0.16054612398147583	-0.052312147	No
row_1050	NPM1	12138	-0.1634814739227295	-0.051935688	No
row_1051	RFC1	12156	-0.17407411336898804	-0.052404482	No
row_1052	PARP9	12157	-0.17407411336898804	-0.05176794	No
row_1053	MORF4L2	12168	-0.18093591928482056	-0.051781602	No
row_1054	G6PD	12170	-0.18093591928482056	-0.051210083	No
row_1055	UBXN1	12178	-0.18786323070526123	-0.051028684	No
row_1056	RORA	12181	-0.18786323070526123	-0.050522186	No
row_1057	PPP4C	12182	-0.18786323070526123	-0.049885646	No
row_1058	PARP4	12184	-0.18786323070526123	-0.04931413	No
row_1059	MAP2K7	12186	-0.18786323070526123	-0.04874261	No
row_1060	GNL1	12188	-0.18786323070526123	-0.048171096	No
row_1061	ASCC2	12197	-0.19174158573150635	-0.048054714	No
row_1062	SMC3	12200	-0.19485627114772797	-0.047548216	No
row_1063	REL	12211	-0.20191524922847748	-0.047561873	No
row_1064	FLOT1	12219	-0.20360632240772247	-0.047380473	No
row_1065	RPS6KA3	12229	-0.2107599824666977	-0.04732911	No
row_1066	ZNF385A	12234	-0.21261879801750183	-0.04695265	No
row_1067	TSPO	12245	-0.21261879801750183	-0.04696631	No
row_1068	TIPRL	12248	-0.21261879801750183	-0.046459813	No
row_1069	SPIDR	12251	-0.21261879801750183	-0.04595331	No
row_1070	KDM6B	12290	-0.21261879801750183	-0.047787517	No
row_1071	HPF1	12291	-0.21261879801750183	-0.04715098	No
row_1072	FANCD2	12298	-0.21261879801750183	-0.04690456	No
row_1073	CRADD	12312	-0.21261879801750183	-0.047113277	No
row_1074	CHAC1	12314	-0.21261879801750183	-0.046541758	No
row_1075	AKT3	12327	-0.21261879801750183	-0.046685454	No
row_1076	LRRC8C	12332	-0.21623192727565765	-0.046308994	No
row_1077	HIPK2	12338	-0.2211294025182724	-0.045997556	No
row_1078	KAT6A	12339	-0.22168180346488953	-0.04536102	No
row_1079	REST	12352	-0.23659475147724152	-0.045504715	No
row_1080	RELA	12354	-0.23675091564655304	-0.0449332	No
row_1081	RPA2	12364	-0.23940038681030273	-0.044881836	No
row_1082	DUSP1	12381	-0.23940038681030273	-0.045285612	No
row_1083	MORF4L1	12387	-0.24336442351341248	-0.04497417	No
row_1084	CFLAR	12388	-0.24391907453536987	-0.044337634	No
row_1085	STK11	12399	-0.24872665107250214	-0.04435129	No
row_1086	RBM4	12406	-0.24872665107250214	-0.04410487	No
row_1087	PDCD10	12411	-0.24872665107250214	-0.04372841	No
row_1088	EHMT2	12425	-0.24872665107250214	-0.043937128	No
row_1089	CHD6	12429	-0.24872665107250214	-0.04349565	No
row_1090	CERS2	12430	-0.24872665107250214	-0.042859115	No
row_1091	DCLRE1C	12442	-0.25496238470077515	-0.04293779	No
row_1092	HSPA8	12448	-0.2568122148513794	-0.04262635	No
row_1093	ZC3H12A	12450	-0.2581579089164734	-0.042054832	No
row_1094	SMAD3	12459	-0.2581579089164734	-0.041938454	No
row_1095	SIPA1	12461	-0.2581579089164734	-0.041366935	No
row_1096	SGTB	12462	-0.2581579089164734	-0.0407304	No
row_1097	FZR1	12476	-0.2581579089164734	-0.040939115	No
row_1098	UFM1	12493	-0.26216965913772583	-0.041342888	No
row_1099	ZFAND1	12499	-0.2676945626735687	-0.04103145	No
row_1100	UBE4A	12501	-0.2676945626735687	-0.04045993	No
row_1101	SLC12A6	12507	-0.2676945626735687	-0.040148493	No
row_1102	PPP1R15B	12515	-0.2676945626735687	-0.03996709	No
row_1103	NRDE2	12519	-0.2676945626735687	-0.039525613	No
row_1104	MFHAS1	12521	-0.2676945626735687	-0.038954094	No
row_1105	DHX36	12536	-0.26801660656929016	-0.039227832	No
row_1106	TPR	12538	-0.2694378197193146	-0.038656313	No
row_1107	APC	12542	-0.2694378197193146	-0.038214833	No
row_1108	CLN3	12551	-0.2767670452594757	-0.038098454	No
row_1109	OPA1	12570	-0.2773369550704956	-0.038632266	No
row_1110	MEN1	12572	-0.2773369550704956	-0.03806075	No
row_1111	MCTS1	12573	-0.2773369550704956	-0.03742421	No
row_1112	MAPK8IP3	12574	-0.2773369550704956	-0.036787674	No
row_1113	PPP1CA	12589	-0.28415748476982117	-0.037061412	No
row_1114	DYRK2	12597	-0.29160934686660767	-0.03688001	No
row_1115	ZNF365	12659	-0.300010085105896	-0.040209662	No
row_1116	ZFYVE26	12683	-0.300010085105896	-0.041068573	No
row_1117	ZDHHC16	12693	-0.300010085105896	-0.041017212	No
row_1118	YBX3	12713	-0.300010085105896	-0.041616045	No
row_1119	XRCC1	12716	-0.300010085105896	-0.041109547	No
row_1120	WNT9B	12720	-0.300010085105896	-0.04066807	No
row_1121	WNT5A	12721	-0.300010085105896	-0.04003153	No
row_1122	WIPI1	12723	-0.300010085105896	-0.039460015	No
row_1123	WDR45	12731	-0.300010085105896	-0.03927861	No
row_1124	WDR4	12732	-0.300010085105896	-0.038642075	No
row_1125	VCPIP1	12748	-0.300010085105896	-0.03898083	No
row_1126	UNC5CL	12765	-0.300010085105896	-0.039384607	No
row_1127	UBE2V2	12775	-0.300010085105896	-0.039333247	No
row_1128	TRAIP	12825	-0.300010085105896	-0.041882664	No
row_1129	TRAF6	12826	-0.300010085105896	-0.041246127	No
row_1130	TOPORS	12833	-0.300010085105896	-0.040999707	No
row_1131	TNFRSF1A	12836	-0.300010085105896	-0.04049321	No
row_1132	TLR6	12879	-0.300010085105896	-0.04258749	No
row_1133	TLR4	12880	-0.300010085105896	-0.041950952	No
row_1134	TIMELESS	12891	-0.300010085105896	-0.04196461	No
row_1135	TIGAR	12895	-0.300010085105896	-0.041523132	No
row_1136	TFIP11	12903	-0.300010085105896	-0.04134173	No
row_1137	TBC1D24	12932	-0.300010085105896	-0.04252574	No
row_1138	SWI5	12947	-0.300010085105896	-0.042799477	No
row_1139	SUV39H1	12950	-0.300010085105896	-0.04229298	No
row_1140	SUMO1	12951	-0.300010085105896	-0.041656442	No
row_1141	STX2	12958	-0.300010085105896	-0.04141002	No
row_1142	STOML2	12962	-0.300010085105896	-0.04096854	No
row_1143	STK33	12965	-0.300010085105896	-0.040462043	No
row_1144	STK3	12966	-0.300010085105896	-0.039825507	No
row_1145	STC2	12969	-0.300010085105896	-0.03931901	No
row_1146	SRXN1	12979	-0.300010085105896	-0.039267648	No
row_1147	SOCS5	12997	-0.300010085105896	-0.039736442	No
row_1148	SMPD3	13023	-0.300010085105896	-0.04072539	No
row_1149	SMARCAL1	13028	-0.300010085105896	-0.040348932	No
row_1150	SLC2A1	13055	-0.300010085105896	-0.041402902	No
row_1151	SLAMF1	13068	-0.300010085105896	-0.041546598	No
row_1152	SH3RF3	13074	-0.300010085105896	-0.04123516	No
row_1153	SH3RF1	13075	-0.300010085105896	-0.040598623	No
row_1154	SFR1	13079	-0.300010085105896	-0.040157143	No
row_1155	SCN2A	13100	-0.300010085105896	-0.040820997	No
row_1156	RUVBL2	13111	-0.300010085105896	-0.040834654	No
row_1157	RRP8	13115	-0.300010085105896	-0.040393177	No
row_1158	RRM2B	13117	-0.300010085105896	-0.03982166	No
row_1159	RPTOR	13121	-0.300010085105896	-0.039380178	No
row_1160	RNF121	13144	-0.300010085105896	-0.04017407	No
row_1161	RIPK3	13152	-0.300010085105896	-0.03999267	No
row_1162	RIPK2	13153	-0.300010085105896	-0.039356135	No
row_1163	RHNO1	13161	-0.300010085105896	-0.03917473	No
row_1164	RFC4	13171	-0.300010085105896	-0.03912337	No
row_1165	RELB	13174	-0.300010085105896	-0.038616873	No
row_1166	RCN3	13175	-0.300010085105896	-0.037980337	No
row_1167	RCHY1	13176	-0.300010085105896	-0.0373438	No
row_1168	RAP2A	13189	-0.300010085105896	-0.037487496	No
row_1169	PTPRK	13206	-0.300010085105896	-0.03789127	No
row_1170	PSEN1	13220	-0.300010085105896	-0.038099986	No
row_1171	PRRX1	13222	-0.300010085105896	-0.03752847	No
row_1172	PRMT6	13229	-0.300010085105896	-0.03728205	No
row_1173	PRKAA2	13231	-0.300010085105896	-0.03671053	No
row_1174	PPARD	13246	-0.300010085105896	-0.03698427	No
row_1175	POLG2	13258	-0.300010085105896	-0.037062943	No
row_1176	POLE	13259	-0.300010085105896	-0.036426406	No
row_1177	POLD3	13260	-0.300010085105896	-0.03578987	No
row_1178	PNKP	13268	-0.300010085105896	-0.03560847	No
row_1179	PLK1	13273	-0.300010085105896	-0.03523201	No
row_1180	PLA2R1	13283	-0.300010085105896	-0.035180647	No
row_1181	PIK3R4	13295	-0.300010085105896	-0.035259325	No
row_1182	PIK3CA	13297	-0.300010085105896	-0.03468781	No
row_1183	PIGBOS1	13301	-0.300010085105896	-0.03424633	No
row_1184	PHLPP1	13305	-0.300010085105896	-0.03380485	No
row_1185	PDE8A	13321	-0.300010085105896	-0.034143604	No
row_1186	PARP3	13339	-0.300010085105896	-0.0346124	No
row_1187	PARG	13340	-0.300010085105896	-0.033975862	No
row_1188	PALB2	13344	-0.300010085105896	-0.033534385	No
row_1189	PACRG	13346	-0.300010085105896	-0.032962866	No
row_1190	NUDT2	13370	-0.300010085105896	-0.033821777	No
row_1191	NUDT15	13371	-0.300010085105896	-0.03318524	No
row_1192	NEIL2	13404	-0.300010085105896	-0.034629326	No
row_1193	NBN	13414	-0.300010085105896	-0.034577966	No
row_1194	MTSS1	13429	-0.300010085105896	-0.034851704	No
row_1195	MTMR3	13431	-0.300010085105896	-0.034280185	No
row_1196	MRGBP	13451	-0.300010085105896	-0.034879018	No
row_1197	MORC2	13456	-0.300010085105896	-0.03450256	No
row_1198	MIOS	13481	-0.300010085105896	-0.03542649	No
row_1199	MGST1	13483	-0.300010085105896	-0.03485497	No
row_1200	METTL3	13490	-0.300010085105896	-0.03460855	No
row_1201	MEF2C	13496	-0.300010085105896	-0.034297112	No
row_1202	MCM9	13506	-0.300010085105896	-0.03424575	No
row_1203	MCM6	13507	-0.300010085105896	-0.033609215	No
row_1204	MCM10	13508	-0.300010085105896	-0.032972675	No
row_1205	MBTPS2	13511	-0.300010085105896	-0.032466177	No
row_1206	MASTL	13515	-0.300010085105896	-0.0320247	No
row_1207	MAP3K13	13518	-0.300010085105896	-0.031518202	No
row_1208	MAP2K6	13519	-0.300010085105896	-0.030881664	No
row_1209	MANF	13521	-0.300010085105896	-0.030310147	No
row_1210	MAGI3	13527	-0.300010085105896	-0.029998707	No
row_1211	LRRK2	13539	-0.300010085105896	-0.030077385	No
row_1212	LIG3	13733	-0.300010085105896	-0.041989613	No
row_1213	LGALS9	13737	-0.300010085105896	-0.041548133	No
row_1214	ITFG2	13803	-0.300010085105896	-0.045137864	No
row_1215	INTS3	13813	-0.300010085105896	-0.045086503	No
row_1216	INSIG1	13814	-0.300010085105896	-0.044449966	No
row_1217	INO80E	13817	-0.300010085105896	-0.043943465	No
row_1218	INIP	13819	-0.300010085105896	-0.04337195	No
row_1219	IKBKE	13827	-0.300010085105896	-0.043190546	No
row_1220	HK2	13874	-0.300010085105896	-0.045544907	No
row_1221	HERC2	13887	-0.300010085105896	-0.045688607	No
row_1222	HAND2	13896	-0.300010085105896	-0.045572225	No
row_1223	GTF2H4	13905	-0.300010085105896	-0.045455843	No
row_1224	GTF2H1	13907	-0.300010085105896	-0.044884324	No
row_1225	GSTM2	13908	-0.300010085105896	-0.044247787	No
row_1226	GSKIP	13909	-0.300010085105896	-0.04361125	No
row_1227	GPX7	13917	-0.300010085105896	-0.04342985	No
row_1228	GFRAL	13948	-0.300010085105896	-0.0447439	No
row_1229	FZD1	13969	-0.300010085105896	-0.04540775	No
row_1230	FUT8	13970	-0.300010085105896	-0.044771213	No
row_1231	FOXM1	13979	-0.300010085105896	-0.04465483	No
row_1232	FLT4	13982	-0.300010085105896	-0.044148333	No
row_1233	FLCN	13986	-0.300010085105896	-0.043706857	No
row_1234	FEM1B	13999	-0.300010085105896	-0.043850552	No
row_1235	FCGR2B	14003	-0.300010085105896	-0.043409076	No
row_1236	FBXO5	14005	-0.300010085105896	-0.042837556	No
row_1237	FBXO45	14006	-0.300010085105896	-0.04220102	No
row_1238	FBXO4	14007	-0.300010085105896	-0.041564483	No
row_1239	FANCL	14012	-0.300010085105896	-0.041188024	No
row_1240	FANCA	14013	-0.300010085105896	-0.040551484	No
row_1241	FAF1	14047	-0.300010085105896	-0.04206059	No
row_1242	FAAP24	14049	-0.300010085105896	-0.041489076	No
row_1243	EXD2	14057	-0.300010085105896	-0.041307673	No
row_1244	ERRFI1	14064	-0.300010085105896	-0.041061252	No
row_1245	ERP27	14065	-0.300010085105896	-0.040424716	No
row_1246	ERMP1	14066	-0.300010085105896	-0.03978818	No
row_1247	ERCC4	14069	-0.300010085105896	-0.03928168	No
row_1248	ERCC3	14070	-0.300010085105896	-0.038645145	No
row_1249	EPHA4	14075	-0.300010085105896	-0.038268685	No
row_1250	EIF2AK2	14096	-0.300010085105896	-0.038932536	No
row_1251	DSC2	14115	-0.300010085105896	-0.03946635	No
row_1252	DONSON	14123	-0.300010085105896	-0.039284952	No
row_1253	DNA2	14133	-0.300010085105896	-0.039233588	No
row_1254	DDX11	14151	-0.300010085105896	-0.039702382	No
row_1255	DCLRE1B	14156	-0.300010085105896	-0.039325923	No
row_1256	CUL4B	14173	-0.300010085105896	-0.0397297	No
row_1257	CTLA4	14178	-0.300010085105896	-0.03935324	No
row_1258	CREB3	14191	-0.300010085105896	-0.039496936	No
row_1259	CPEB1	14198	-0.300010085105896	-0.039250515	No
row_1260	CLPB	14211	-0.300010085105896	-0.039394215	No
row_1261	CDKN2A	14248	-0.300010085105896	-0.04109838	No
row_1262	CDC7	14255	-0.300010085105896	-0.040851958	No
row_1263	CCS	14265	-0.300010085105896	-0.040800598	No
row_1264	CASP4	14302	-0.300010085105896	-0.04250476	No
row_1265	BTK	14360	-0.300010085105896	-0.045574337	No
row_1266	BRCA2	14364	-0.300010085105896	-0.045132857	No
row_1267	BMPR1A	14371	-0.300010085105896	-0.044886436	No
row_1268	BECN1	14380	-0.300010085105896	-0.04477006	No
row_1269	BCL2L2	14382	-0.300010085105896	-0.04419854	No
row_1270	BCL2L1	14385	-0.300010085105896	-0.04369204	No
row_1271	BCL2A1	14386	-0.300010085105896	-0.043055505	No
row_1272	AUNIP	14397	-0.300010085105896	-0.04306916	No
row_1273	ATP7A	14401	-0.300010085105896	-0.04262768	No
row_1274	ASS1	14414	-0.300010085105896	-0.04277138	No
row_1275	ASH2L	14417	-0.300010085105896	-0.042264882	No
row_1276	APAF1	14439	-0.300010085105896	-0.042993754	No
row_1277	ANKZF1	14446	-0.300010085105896	-0.042747334	No
row_1278	ANKRD6	14449	-0.300010085105896	-0.042240836	No
row_1279	ANKLE1	14454	-0.300010085105896	-0.041864377	No
row_1280	ALKBH2	14463	-0.300010085105896	-0.041747995	No
row_1281	ALKBH1	14464	-0.300010085105896	-0.041111458	No
row_1282	ADAM8	14489	-0.300010085105896	-0.04203539	No
row_1283	ACTR5	14493	-0.300010085105896	-0.04159391	No
row_1284	ACER2	14501	-0.300010085105896	-0.04141251	No
row_1285	ABI3	14505	-0.300010085105896	-0.04097103	No
row_1286	SERINC3	14517	-0.3005705177783966	-0.041049708	No
row_1287	CD74	14518	-0.3026050329208374	-0.04041317	No
row_1288	BATF	14526	-0.30669790506362915	-0.04023177	No
row_1289	PTEN	14531	-0.31347665190696716	-0.039855313	No
row_1290	LANCL1	14549	-0.32209089398384094	-0.040324107	No
row_1291	DERL1	14556	-0.32656124234199524	-0.040077686	No
row_1292	UBA5	14563	-0.3334830403327942	-0.039831266	No
row_1293	KIN	14564	-0.3334830403327942	-0.03919473	No
row_1294	WAC	14568	-0.33690404891967773	-0.03875325	No
row_1295	TNRC6A	14578	-0.3469500243663788	-0.03870189	No
row_1296	ENO1	14581	-0.352417528629303	-0.03819539	No
row_1297	RAD23A	14595	-0.36686450242996216	-0.038404107	No
row_1298	WRNIP1	14603	-0.36920204758644104	-0.038222704	No
row_1299	HSF1	14610	-0.36920204758644104	-0.037976284	No
row_1300	GABARAPL1	14611	-0.36920204758644104	-0.037339747	No
row_1301	RNF103	14618	-0.3737739622592926	-0.037093326	No
row_1302	ZBTB1	14624	-0.3790328800678253	-0.03678189	No
row_1303	WDR45B	14625	-0.3790328800678253	-0.03614535	No
row_1304	TMTC4	14628	-0.3790328800678253	-0.035638854	No
row_1305	TAOK1	14630	-0.3790328800678253	-0.035067335	No
row_1306	EIF2B5	14645	-0.3790328800678253	-0.03534107	No
row_1307	DNAJB2	14648	-0.3790328800678253	-0.03483457	No
row_1308	DDRGK1	14649	-0.3790328800678253	-0.034198035	No
row_1309	UBQLN1	14653	-0.38239341974258423	-0.033756558	No
row_1310	CHCHD2	14656	-0.385445773601532	-0.03325006	No
row_1311	RGCC	14662	-0.3889559805393219	-0.03293862	No
row_1312	PDS5B	14665	-0.3889559805393219	-0.03243212	No
row_1313	DUSP16	14686	-0.39024418592453003	-0.033095974	No
row_1314	PRKAA1	14697	-0.3989716172218323	-0.03310963	No
row_1315	HIPK3	14710	-0.3989716172218323	-0.033253327	No
row_1316	HDAC2	14711	-0.3989716172218323	-0.03261679	No
row_1317	DTX3L	14713	-0.3989716172218323	-0.032045275	No
row_1318	XPC	14724	-0.4090800881385803	-0.032058932	No
row_1319	RPA1	14728	-0.4090800881385803	-0.03161745	No
row_1320	QRICH1	14729	-0.4090800881385803	-0.030980915	No
row_1321	NCK2	14732	-0.4090800881385803	-0.030474417	No
row_1322	GABARAPL2	14736	-0.4090800881385803	-0.030032938	No
row_1323	CCM2	14740	-0.4090800881385803	-0.02959146	No
row_1324	TAOK3	14748	-0.4160139262676239	-0.029410059	No
row_1325	PPP4R2	14751	-0.41928163170814514	-0.02890356	No
row_1326	MTR	14754	-0.41928163170814514	-0.028397063	No
row_1327	ID2	14756	-0.41928163170814514	-0.027825546	No
row_1328	FXR1	14758	-0.41928163170814514	-0.027254026	No
row_1329	STT3B	14766	-0.4216563403606415	-0.027072627	No
row_1330	PTPN1	14768	-0.4222254753112793	-0.026501108	No
row_1331	MAPKAPK2	14776	-0.43036597967147827	-0.026319709	No
row_1332	TMBIM6	14784	-0.4465428292751312	-0.026138308	No
row_1333	REV3L	14790	-0.45172685384750366	-0.025826868	No
row_1334	DDX5	14795	-0.4620586037635803	-0.025450408	No
row_1335	ZRANB3	14810	-0.4786364436149597	-0.025724145	No
row_1336	ZFYVE1	14832	-0.4786364436149597	-0.026453016	No
row_1337	ZBTB7B	14838	-0.4786364436149597	-0.026141576	No
row_1338	WDR59	14844	-0.4786364436149597	-0.025830137	No
row_1339	USP45	14856	-0.4786364436149597	-0.025908815	No
row_1340	USP1	14859	-0.4786364436149597	-0.025402317	No
row_1341	UBXN8	14864	-0.4786364436149597	-0.025025858	No
row_1342	UBE2J2	14866	-0.4786364436149597	-0.02445434	No
row_1343	TRPV1	14880	-0.4786364436149597	-0.024663055	No
row_1344	TREX1	14884	-0.4786364436149597	-0.024221577	No
row_1345	TRAP1	14887	-0.4786364436149597	-0.023715079	No
row_1346	TRAF2	14888	-0.4786364436149597	-0.023078542	No
row_1347	TP53BP1	14892	-0.4786364436149597	-0.022637064	No
row_1348	TMTC3	14897	-0.4786364436149597	-0.022260604	No
row_1349	THOC5	14914	-0.4786364436149597	-0.02266438	No
row_1350	TERC	14919	-0.4786364436149597	-0.02228792	No
row_1351	TAF1	14927	-0.4786364436149597	-0.022106519	No
row_1352	SZT2	14928	-0.4786364436149597	-0.021469982	No
row_1353	STK39	14933	-0.4786364436149597	-0.021093523	No
row_1354	SMYD2	14955	-0.4786364436149597	-0.021822395	No
row_1355	SLC25A24	14968	-0.4786364436149597	-0.021966092	No
row_1356	SEH1L	14985	-0.4786364436149597	-0.022369867	No
row_1357	SDE2	14987	-0.4786364436149597	-0.02179835	No
row_1358	RWDD3	15000	-0.4786364436149597	-0.021942046	No
row_1359	RRAGD	15007	-0.4786364436149597	-0.021695627	No
row_1360	RFWD3	15022	-0.4786364436149597	-0.021969361	No
row_1361	RECQL	15023	-0.4786364436149597	-0.021332825	No
row_1362	RAD51	15032	-0.4786364436149597	-0.021216443	No
row_1363	RAD18	15033	-0.4786364436149597	-0.020579906	No
row_1364	PYCR2	15040	-0.4786364436149597	-0.020333486	No
row_1365	PTGS2	15044	-0.4786364436149597	-0.019892007	No
row_1366	PRKCD	15052	-0.4786364436149597	-0.019710606	No
row_1367	PRDX4	15055	-0.4786364436149597	-0.019204108	No
row_1368	POLR2D	15070	-0.4786364436149597	-0.019477844	No
row_1369	POLL	15072	-0.4786364436149597	-0.018906327	No
row_1370	POLA1	15073	-0.4786364436149597	-0.01826979	No
row_1371	PIK3C3	15086	-0.4786364436149597	-0.018413486	No
row_1372	PIDD1	15090	-0.4786364436149597	-0.017972007	No
row_1373	OARD1	15115	-0.4786364436149597	-0.018895939	No
row_1374	NUDT16L1	15120	-0.4786364436149597	-0.01851948	No
row_1375	NACC2	15144	-0.4786364436149597	-0.01937839	No
row_1376	MYEF2	15152	-0.4786364436149597	-0.01919699	No
row_1377	MTURN	15154	-0.4786364436149597	-0.018625474	No
row_1378	MNAT1	15173	-0.4786364436149597	-0.019159287	No
row_1379	MLH1	15175	-0.4786364436149597	-0.018587768	No
row_1380	MCM5	15187	-0.4786364436149597	-0.018666446	No
row_1381	MBIP	15189	-0.4786364436149597	-0.018094929	No
row_1382	MAP4K2	15191	-0.4786364436149597	-0.017523412	No
row_1383	MAP3K5	15192	-0.4786364436149597	-0.016886873	No
row_1384	MAGEF1	15199	-0.4786364436149597	-0.016640453	No
row_1385	LIG4	15253	-0.4786364436149597	-0.01944995	No
row_1386	KMT5C	15261	-0.4786364436149597	-0.01926855	No
row_1387	KLHL15	15263	-0.4786364436149597	-0.018697033	No
row_1388	HELB	15303	-0.4786364436149597	-0.020596255	No
row_1389	HDAC3	15306	-0.4786364436149597	-0.020089757	No
row_1390	GPX8	15316	-0.4786364436149597	-0.020038396	No
row_1391	GINS4	15324	-0.4786364436149597	-0.019856995	No
row_1392	GFER	15326	-0.4786364436149597	-0.019285478	No
row_1393	FOS	15341	-0.4786364436149597	-0.019559214	No
row_1394	FIGNL1	15344	-0.4786364436149597	-0.019052714	No
row_1395	FBXO44	15347	-0.4786364436149597	-0.018546216	No
row_1396	FBXO31	15348	-0.4786364436149597	-0.01790968	No
row_1397	FAM8A1	15354	-0.4786364436149597	-0.01759824	No
row_1398	FAF2	15362	-0.4786364436149597	-0.017416839	No
row_1399	EYA3	15364	-0.4786364436149597	-0.016845321	No
row_1400	ERLEC1	15368	-0.4786364436149597	-0.016403843	No
row_1401	DUSP10	15383	-0.4786364436149597	-0.016677579	No
row_1402	DNAJC18	15389	-0.4786364436149597	-0.016366139	No
row_1403	DNAJC15	15390	-0.4786364436149597	-0.015729602	No
row_1404	DCTPP1	15403	-0.4786364436149597	-0.015873298	No
row_1405	DAB2IP	15407	-0.4786364436149597	-0.0154318195	No
row_1406	CLEC16A	15429	-0.4786364436149597	-0.016160693	No
row_1407	CHD1L	15432	-0.4786364436149597	-0.015654193	No
row_1408	CDKN2B	15438	-0.4786364436149597	-0.015342754	No
row_1409	CBX1	15446	-0.4786364436149597	-0.015161354	No
row_1410	BNIP3	15472	-0.4786364436149597	-0.016150305	No
row_1411	AXIN1	15483	-0.4786364436149597	-0.016163962	No
row_1412	APEX2	15499	-0.4786364436149597	-0.016502718	No
row_1413	ALOX5	15515	-0.4786364436149597	-0.016841473	No
row_1414	AIFM1	15522	-0.4786364436149597	-0.016595053	No
row_1415	SESN3	15545	-0.4823685586452484	-0.017388945	No
row_1416	NR1H2	15552	-0.4905725419521332	-0.017142525	No
row_1417	NSMCE1	15561	-0.4983810484409332	-0.017026143	No
row_1418	PTGER4	15579	-0.5086091756820679	-0.017494937	No
row_1419	MCM7	15585	-0.5086091756820679	-0.017183498	No
row_1420	KEAP1	15604	-0.518919825553894	-0.017717311	No
row_1421	MCRS1	15618	-0.5239325761795044	-0.017926028	No
row_1422	IFI16	15620	-0.5285698175430298	-0.01735451	No
row_1423	RNF185	15623	-0.5293130874633789	-0.016848013	No
row_1424	ABCC1	15628	-0.5293130874633789	-0.016471554	No
row_1425	USP7	15633	-0.5382131338119507	-0.016095094	No
row_1426	HNRNPK	15635	-0.5391935706138611	-0.015523576	No
row_1427	TRIAP1	15637	-0.5397891998291016	-0.014952059	No
row_1428	MPV17	15643	-0.5397891998291016	-0.014640619	No
row_1429	FMR1	15645	-0.5397891998291016	-0.014069102	No
row_1430	TAF9	15655	-0.5503482818603516	-0.014017739	No
row_1431	STK25	15657	-0.5503482818603516	-0.013446222	No
row_1432	CCNG1	15660	-0.5503482818603516	-0.012939724	No
row_1433	TRIM13	15668	-0.5609906315803528	-0.012758323	No
row_1434	ARHGEF6	15676	-0.5609906315803528	-0.012576923	No
row_1435	AUP1	15680	-0.5668639540672302	-0.012135444	No
row_1436	ZBTB4	15687	-0.5823696851730347	-0.011889024	No
row_1437	STAU1	15705	-0.6183720827102661	-0.012357818	No
row_1438	SHISA5	15706	-0.6183720827102661	-0.01172128	No
row_1439	SOD1	15720	-0.6321501731872559	-0.011929997	No
row_1440	ZNF277	15742	-0.637285053730011	-0.01265887	No
row_1441	XPA	15756	-0.637285053730011	-0.012867586	No
row_1442	USP25	15768	-0.637285053730011	-0.012946263	No
row_1443	UPF1	15771	-0.637285053730011	-0.012439765	No
row_1444	TMEM109	15792	-0.637285053730011	-0.013103618	No
row_1445	TEX264	15798	-0.637285053730011	-0.012792178	No
row_1446	TDP1	15800	-0.637285053730011	-0.012220661	No
row_1447	SLF1	15820	-0.637285053730011	-0.012819494	No
row_1448	SIGMAR1	15825	-0.637285053730011	-0.012443035	No
row_1449	RNF113A	15853	-0.637285053730011	-0.013562025	No
row_1450	REC8	15859	-0.637285053730011	-0.013250585	No
row_1451	PSMD14	15870	-0.637285053730011	-0.013264243	No
row_1452	PRR5L	15874	-0.637285053730011	-0.012822764	No
row_1453	PPP5C	15879	-0.637285053730011	-0.012446305	No
row_1454	PPIF	15881	-0.637285053730011	-0.0118747875	No
row_1455	POLDIP2	15885	-0.637285053730011	-0.011433308	No
row_1456	PMS1	15887	-0.637285053730011	-0.010861791	No
row_1457	NSMCE4A	15907	-0.637285053730011	-0.011460624	No
row_1458	NCK1	15915	-0.637285053730011	-0.0112792235	No
row_1459	MYO6	15919	-0.637285053730011	-0.010837745	No
row_1460	MTA1	15921	-0.637285053730011	-0.010266227	No
row_1461	MSH3	15923	-0.637285053730011	-0.009694709	No
row_1462	FBXO17	16002	-0.637285053730011	-0.014129694	No
row_1463	FAS	16005	-0.637285053730011	-0.013623196	No
row_1464	DNAJC2	16027	-0.637285053730011	-0.014352068	No
row_1465	DLG1	16028	-0.637285053730011	-0.013715531	No
row_1466	DAP	16039	-0.637285053730011	-0.013729189	No
row_1467	CHORDC1	16057	-0.637285053730011	-0.014197983	No
row_1468	CDK9	16061	-0.637285053730011	-0.013756504	No
row_1469	CCDC47	16065	-0.637285053730011	-0.013315026	No
row_1470	BARD1	16083	-0.637285053730011	-0.01378382	No
row_1471	ATP13A2	16087	-0.637285053730011	-0.013342341	No
row_1472	ASF1A	16090	-0.637285053730011	-0.0128358435	No
row_1473	DNAJB6	16135	-0.6541803479194641	-0.015060164	No
row_1474	PLEKHA1	16140	-0.6592592597007751	-0.014683705	No
row_1475	CUL3	16147	-0.6625267863273621	-0.014437285	No
row_1476	RBBP7	16169	-0.6808972954750061	-0.015166157	No
row_1477	HMGA1	16172	-0.6808972954750061	-0.014659659	No
row_1478	PAFAH1B1	16182	-0.6987848877906799	-0.0146082975	No
row_1479	SFPQ	16191	-0.7181404829025269	-0.014491917	No
row_1480	UBR5	16209	-0.7735913395881653	-0.014960711	No
row_1481	RACK1	16210	-0.7747877836227417	-0.014324173	No
row_1482	PARP1	16212	-0.7774839401245117	-0.013752656	No
row_1483	EIF4G1	16220	-0.7867851257324219	-0.013571255	No
row_1484	WNT1	16237	-0.7872380614280701	-0.01397503	No
row_1485	TSC1	16251	-0.7872380614280701	-0.014183747	No
row_1486	TMEM161A	16258	-0.7872380614280701	-0.013937326	No
row_1487	THG1L	16260	-0.7872380614280701	-0.013365809	No
row_1488	RPA3	16281	-0.7872380614280701	-0.014029661	No
row_1489	RHBDD1	16282	-0.7872380614280701	-0.013393125	No
row_1490	RASSF2	16287	-0.7872380614280701	-0.013016665	No
row_1491	PSMD10	16294	-0.7872380614280701	-0.012770245	No
row_1492	PLK3	16303	-0.7872380614280701	-0.012653864	No
row_1493	MOAP1	16334	-0.7872380614280701	-0.013967912	No
row_1494	MAPK13	16341	-0.7872380614280701	-0.013721491	No
row_1495	IFFO1	16351	-0.7872380614280701	-0.01367013	No
row_1496	HUS1	16352	-0.7872380614280701	-0.013033593	No
row_1497	HSPA14	16353	-0.7872380614280701	-0.0123970555	No
row_1498	HELQ	16357	-0.7872380614280701	-0.011955577	No
row_1499	EGR1	16380	-0.7872380614280701	-0.012749469	No
row_1500	COMT	16391	-0.7872380614280701	-0.012763127	No
row_1501	CCDC88C	16399	-0.7872380614280701	-0.012581726	No
row_1502	BRIP1	16412	-0.7872380614280701	-0.012725423	No
row_1503	APTX	16420	-0.7872380614280701	-0.012544022	No
row_1504	STK24	16427	-0.7901743650436401	-0.012297602	No
row_1505	ERO1A	16439	-0.8114089369773865	-0.01237628	No
row_1506	PPIA	16450	-0.827900230884552	-0.012389937	No
row_1507	FER	16459	-0.8434426784515381	-0.012273557	No
row_1508	TOMM7	16466	-0.8562491536140442	-0.012027136	No
row_1509	CBX3	16482	-0.8943613767623901	-0.012365892	No
row_1510	BTG2	16484	-0.8972666263580322	-0.011794373	No
row_1511	MAX	16493	-0.908420741558075	-0.0116779925	No
row_1512	CDK5RAP3	16494	-0.9135916829109192	-0.011041455	No
row_1513	TXNDC12	16508	-0.9326937198638916	-0.011250172	No
row_1514	TMUB1	16514	-0.9326937198638916	-0.010938732	No
row_1515	TAOK2	16518	-0.9326937198638916	-0.010497253	No
row_1516	PRMT1	16531	-0.9326937198638916	-0.01064095	No
row_1517	NPLOC4	16535	-0.9326937198638916	-0.010199471	No
row_1518	NDRG1	16537	-0.9326937198638916	-0.009627954	No
row_1519	NDEL1	16538	-0.9326937198638916	-0.008991417	No
row_1520	MTOR	16541	-0.9326937198638916	-0.008484919	No
row_1521	LRRC8D	16545	-0.9326937198638916	-0.00804344	No
row_1522	KDM1A	16556	-0.9326937198638916	-0.008057098	No
row_1523	JUN	16557	-0.9326937198638916	-0.0074205603	No
row_1524	HMCES	16562	-0.9326937198638916	-0.007044101	No
row_1525	HIF1AN	16564	-0.9326937198638916	-0.0064725834	No
row_1526	EGLN1	16575	-0.9326937198638916	-0.0064862412	No
row_1527	CAB39	16593	-0.9326937198638916	-0.006955036	No
row_1528	BRD8	16599	-0.9326937198638916	-0.006643596	No
row_1529	BAG6	16602	-0.9326937198638916	-0.0061370977	No
row_1530	EZR	16613	-0.9356687068939209	-0.0061507556	No
row_1531	PJA2	16619	-0.9536697268486023	-0.005839316	No
row_1532	ZFP36	16625	-0.9683411717414856	-0.0055278763	No
row_1533	RNF138	16632	-0.9882727861404419	-0.0052814563	No
row_1534	RCSD1	16633	-0.9882727861404419	-0.004644919	No
row_1535	FOXP1	16639	-1.0132662057876587	-0.0043334793	No
row_1536	SVIP	16643	-1.0278995037078857	-0.0038920005	No
row_1537	FOXO1	16645	-1.035037636756897	-0.003320483	No
row_1538	GRB2	16651	-1.050713300704956	-0.0030090432	No
row_1539	SUSD6	16668	-1.075757384300232	-0.003412818	No
row_1540	SIRT1	16670	-1.075757384300232	-0.0028413006	No
row_1541	RAD17	16672	-1.075757384300232	-0.0022697828	No
row_1542	NCOA7	16682	-1.075757384300232	-0.002218421	No
row_1543	IRAK1	16692	-1.075757384300232	-0.0021670596	No
row_1544	EIF2AK1	16699	-1.075757384300232	-0.0019206393	No
row_1545	APBB1	16706	-1.075757384300232	-0.0016742192	No
row_1546	NFATC2	16717	-1.1205686330795288	-0.001687877	No
row_1547	SETD7	16718	-1.1324180364608765	-0.0010513398	No
row_1548	EP300	16721	-1.1338661909103394	-5.448416E-4	No
row_1549	RHBDD2	16729	-1.1658036708831787	-3.6344092E-4	No
row_1550	WIPI2	16743	-1.2176642417907715	-5.721573E-4	No
row_1551	UFC1	16745	-1.2176642417907715	-6.3960033E-7	No
row_1552	RNF126	16751	-1.2176642417907715	3.1080007E-4	No
row_1553	IGBP1	16765	-1.2176642417907715	1.0208369E-4	No
row_1554	PHB2	16782	-1.253710150718689	-3.016912E-4	No
row_1555	CD44	16788	-1.2837588787078857	9.748466E-6	No
row_1556	FLNA	16800	-1.3371691703796387	-6.89289E-5	No
row_1557	STK26	16807	-1.3592159748077393	1.7749127E-4	No
row_1558	UBA1	16835	-1.4271763563156128	-9.414982E-4	No
row_1559	ANXA1	16837	-1.4543482065200806	-3.6998052E-4	No
row_1560	WDR33	16844	-1.5009711980819702	-1.2356034E-4	No
row_1561	RPL26	16856	-1.5239816904067993	-2.0223772E-4	No
row_1562	UBE2B	16860	-1.5819836854934692	2.3924098E-4	No
row_1563	ZBTB38	16883	-1.7866421937942505	-5.5465096E-4	No
row_1564	DYRK1A	16886	-1.7866421937942505	-4.8152768E-5	No
row_1565	RPS3	16897	-1.9076855182647705	-6.181063E-5	No
row_1566	PGK1	16903	-1.9774266481399536	2.4962905E-4	No
row_1567	TNFAIP3	16910	-2.108158588409424	4.9604924E-4	No
row_1568	ATRX	16923	-2.516622304916382	3.5235233E-4	No
row_1569	PTK2B	16926	-2.5765366554260254	8.5885054E-4	No
row_1570	B2M	16945	-4.9339470863342285	3.250366E-4	No

## Sheet: GOBP_LYMPHOCYTE_CHEMOTAXIS
NAME	SYMBOL	RANK IN GENE LIST	RANK METRIC SCORE	RUNNING ES	CORE ENRICHMENT		Dataset	cl1
row_0	OXSR1	371	1.3812990188598633	0.0058445833	No		GeneSet	GOBP_LYMPHOCYTE_CHEMOTAXIS
row_1	CXCL16	497	1.3812990188598633	0.02623247	No		Enrichment Score (ES)	-0.32760206
row_2	ADAM17	2831	0.36846548318862915	-0.08391467	No		Normalized Enrichment Score (NES)	-2.3122358
row_3	PLEC	3146	0.28733304142951965	-0.074700296	No		Nominal p-value	0.0020242915
row_4	GPR183	3153	0.2854483723640442	-0.04727723	No		FDR q-value	0.008892668
row_5	PIK3CD	4885	0.019398905336856842	-0.12183466	No
row_6	TMEM102	5884	0.0	-0.15305777	No
row_7	SAA1	6624	0.0	-0.16896902	No
row_8	PADI2	7269	0.0	-0.17926395	No
row_9	GAS6	9538	0.0	-0.28556836	No
row_10	CXCL13	10250	0.0	-0.29982427	Yes
row_11	CX3CL1	10253	0.0	-0.27216473	Yes
row_12	CH25H	10482	0.0	-0.2578661	Yes
row_13	CCL22	10616	0.0	-0.23795117	Yes
row_14	CCL20	10617	0.0	-0.2101734	Yes
row_15	CCL15	10618	0.0	-0.18239562	Yes
row_16	ADAM10	11705	-0.0877353623509407	-0.21882121	Yes
row_17	WNK1	12112	-0.1498001217842102	-0.2150458	Yes
row_18	WNT5A	12721	-0.300010085105896	-0.22321245	Yes
row_19	SLC8B1	13038	-0.300010085105896	-0.2141163	Yes
row_20	PIK3CG	13296	-0.300010085105896	-0.20153216	Yes
row_21	KLRC4-KLRK1	13757	-0.300010085105896	-0.20094916	Yes
row_22	HSD3B7	13855	-0.300010085105896	-0.17890595	Yes
row_23	CYP7B1	14165	-0.300010085105896	-0.16939598	Yes
row_24	CCR2	14269	-0.300010085105896	-0.14770746	Yes
row_25	CCL3L1	14275	-0.300010085105896	-0.12022529	Yes
row_26	CCL2	14276	-0.300010085105896	-0.092447504	Yes
row_27	ADAM8	14489	-0.300010085105896	-0.07720298	Yes
row_28	XCL2	14842	-0.4786364436149597	-0.07023514	Yes
row_29	STK39	14933	-0.4786364436149597	-0.04777808	Yes
row_30	SLC12A2	14971	-0.4786364436149597	-0.02218771	Yes
row_31	XCL1	15757	-0.637285053730011	-0.040818445	Yes
row_32	TNFSF14	16661	-1.075757384300232	-0.066425234	Yes
row_33	CKLF	16852	-1.5009711980819702	-0.04988009	Yes
row_34	CCL5	16873	-1.68007230758667	-0.023284696	Yes
row_35	PTK2B	16926	-2.5765366554260254	0.001418888	Yes

## Sheet: GOMF_C_C_CHEMOKINE_BINDING
NAME	SYMBOL	RANK IN GENE LIST	RANK METRIC SCORE	RUNNING ES	CORE ENRICHMENT		Dataset	cl1
row_0	FGF2	1716	0.8115611672401428	-0.061382487	No		GeneSet	GOMF_C_C_CHEMOKINE_BINDING
row_1	ITGAV	2229	0.7063738703727722	-0.05163181	No		Enrichment Score (ES)	-0.5462314
row_2	ITGB1	2552	0.5178995728492737	-0.030655796	No		Normalized Enrichment Score (NES)	-2.731431
row_3	HMGB1	3249	0.24654385447502136	-0.031775966	No		Nominal p-value	0.0
row_4	ITGB3	3608	0.22672756016254425	-0.012926858	No		FDR q-value	6.526106E-4
row_5	CXCR4	4609	0.08027447760105133	-0.032007564	No
row_6	CXCR5	10247	0.0	-0.3250455	Yes
row_7	CCR8	10605	0.0	-0.3061373	Yes
row_8	CCR5	10606	0.0	-0.2661373	Yes
row_9	CCR10	10607	0.0	-0.2261373	Yes
row_10	ACKR2	11349	0.0	-0.2299161	Yes
row_11	A2M	11389	0.0	-0.19222026	Yes
row_12	CXCR2	11779	-0.10857002437114716	-0.17520264	Yes
row_13	CCR6	12075	-0.13486185669898987	-0.15263145	Yes
row_14	CCR7	12120	-0.15057478845119476	-0.11523101	Yes
row_15	CXCR6	12428	-0.24872665107250214	-0.09336878	Yes
row_16	CCRL2	14266	-0.300010085105896	-0.16190003	Yes
row_17	CCR9	14267	-0.300010085105896	-0.12190004	Yes
row_18	CCR4	14268	-0.300010085105896	-0.08190004	Yes
row_19	CCR2	14269	-0.300010085105896	-0.041900035	Yes
row_20	ACKR4	14500	-0.300010085105896	-0.015488599	Yes
row_21	CXCR3	16044	-0.637285053730011	-0.06665012	Yes
row_22	ITGA4	16560	-0.9326937198638916	-0.05707669	Yes
row_23	ZFP36	16625	-0.9683411717414856	-0.020857854	Yes
row_24	PLP2	16755	-1.2176642417907715	0.011520735	Yes

## Sheet: GOBP_IMMUNE_RESPONSE  
NAME	SYMBOL	RANK IN GENE LIST	RANK METRIC SCORE	RUNNING ES	CORE ENRICHMENT		Dataset	cl1
row_0	CHGA	13	2.9961822032928467	1.6274491E-5	No		GeneSet	GOBP_IMMUNE_RESPONSE
row_1	VAMP2	24	2.822131633758545	2.2288016E-4	No		Enrichment Score (ES)	-0.073222734
row_2	CLU	27	2.7493343353271484	9.370356E-4	No		Normalized Enrichment Score (NES)	-2.7810998
row_3	PAK3	31	2.678633451461792	0.0015877474	No		Nominal p-value	0.0
row_4	ALCAM	33	2.656275510787964	0.0023653465	No		FDR q-value	4.8324207E-4
row_5	APP	35	2.6340134143829346	0.0031429457	No
row_6	TP53	41	2.4546122550964355	0.00366677	No
row_7	PRNP	64	2.2180542945861816	0.003112051	No
row_8	GPX1	87	2.024050235748291	0.002557332	No
row_9	TRAF3IP2	98	1.922257423400879	0.0027639377	No
row_10	LYZ	125	1.922257423400879	0.0019554438	No
row_11	LTA	126	1.922257423400879	0.0027964865	No
row_12	LST1	127	1.922257423400879	0.0036375294	No
row_13	C5AR1	158	1.922257423400879	0.0025752606	No
row_14	NLRP2	176	1.719164490699768	0.0023377603	No
row_15	ARHGEF2	182	1.719164490699768	0.0028615845	No
row_16	TRIM4	193	1.67743718624115	0.0030681903	No
row_17	GPS2	202	1.676987886428833	0.0034016834	No
row_18	INS	206	1.6769057512283325	0.004052395	No
row_19	PKN1	238	1.5764268636703491	0.0029266826	No
row_20	MAPK14	242	1.5460256338119507	0.0035773942	No
row_21	LYST	247	1.471541404724121	0.004164662	No
row_22	CD59	248	1.444254755973816	0.005005705	No
row_23	IKBKB	251	1.414050817489624	0.0057198606	No
row_24	TNFSF9	282	1.3812990188598633	0.0046575917	No
row_25	TNFSF15	283	1.3812990188598633	0.0054986347	No
row_26	SPPL3	298	1.3812990188598633	0.0054514655	No
row_27	SPI1	301	1.3812990188598633	0.006165621	No
row_28	SKAP1	319	1.3812990188598633	0.0059281206	No
row_29	S100A14	330	1.3812990188598633	0.006134726	No
row_30	POLR3F	353	1.3812990188598633	0.005580007	No
row_31	PNMA1	355	1.3812990188598633	0.0063576065	No
row_32	MSH2	389	1.3812990188598633	0.0051050065	No
row_33	MID2	394	1.3812990188598633	0.0056922743	No
row_34	LTB4R	405	1.3812990188598633	0.00589888	No
row_35	LIF	428	1.3812990188598633	0.005344161	No
row_36	IRF8	442	1.3812990188598633	0.005360435	No
row_37	HLA-DMB	454	1.3812990188598633	0.005503597	No
row_38	HCK	459	1.3812990188598633	0.0060908655	No
row_39	GP2	460	1.3812990188598633	0.0069319084	No
row_40	FFAR2	467	1.3812990188598633	0.0073922887	No
row_41	F2RL1	474	1.3812990188598633	0.00785267	No
row_42	DUSP3	484	1.3812990188598633	0.008122719	No
row_43	CXCL16	497	1.3812990188598633	0.008202437	No
row_44	CXCL14	498	1.3812990188598633	0.00904348	No
row_45	CHID1	506	1.3812990188598633	0.0094404165	No
row_46	ATAD5	525	1.3812990188598633	0.009139473	No
row_47	ATAD3A	526	1.3812990188598633	0.009980516	No
row_48	MAVS	548	1.3272887468338013	0.00948924	No
row_49	SRPK2	556	1.2924959659576416	0.009886177	No
row_50	FTH1	570	1.2214053869247437	0.009902451	No
row_51	SRPK1	582	1.2071269750595093	0.010045613	No
row_52	SLA2	584	1.2071269750595093	0.010823213	No
row_53	ABL1	603	1.2071269750595093	0.010522269	No
row_54	WDFY1	607	1.2017022371292114	0.01117298	No
row_55	PRDX1	611	1.2017022371292114	0.011823692	No
row_56	CTSL	613	1.2017022371292114	0.012601291	No
row_57	BAX	614	1.2017022371292114	0.013442334	No
row_58	GRN	616	1.1975523233413696	0.014219933	No
row_59	NMI	630	1.1875566244125366	0.014236208	No
row_60	APPL1	665	1.1695938110351562	0.012920164	No
row_61	DDX1	681	1.1681393384933472	0.012809551	No
row_62	CADM1	684	1.1681393384933472	0.013523706	No
row_63	ITGB2	710	1.148875117301941	0.012778657	No
row_64	PTPRJ	717	1.1379008293151855	0.013239037	No
row_65	SPG21	722	1.122209906578064	0.013826305	No
row_66	IL10RB	727	1.0970474481582642	0.014413573	No
row_67	CYLD	738	1.016580581665039	0.014620178	No
row_68	ERAP2	762	0.9363721013069153	0.014002016	No
row_69	LGALS3	780	0.902803897857666	0.0137645155	No
row_70	IRF3	781	0.902803897857666	0.0146055585	No
row_71	XBP1	784	0.8934118747711182	0.015319713	No
row_72	PUM1	799	0.878878116607666	0.015272545	No
row_73	TNFSF10	806	0.8545652627944946	0.015732925	No
row_74	ARL8B	808	0.8545652627944946	0.016510524	No
row_75	HLA-DRA	816	0.8422321677207947	0.016907461	No
row_76	TNFRSF14	829	0.8291036486625671	0.016987178	No
row_77	STAT5B	830	0.8291036486625671	0.017828222	No
row_78	ZNF683	867	0.8115611672401428	0.01638529	No
row_79	VSIG4	925	0.8115611672401428	0.013610042	No
row_80	VAV3	932	0.8115611672401428	0.014070422	No
row_81	ULBP3	943	0.8115611672401428	0.014277028	No
row_82	ULBP1	944	0.8115611672401428	0.015118071	No
row_83	TRIM21	979	0.8115611672401428	0.013802027	No
row_84	TRAF4	982	0.8115611672401428	0.014516182	No
row_85	TLR7	1012	0.8115611672401428	0.013517357	No
row_86	THBS1	1019	0.8115611672401428	0.013977738	No
row_87	SYK	1047	0.8115611672401428	0.0131058	No
row_88	STXBP1	1052	0.8115611672401428	0.013693068	No
row_89	STX8	1053	0.8115611672401428	0.014534111	No
row_90	SPON2	1071	0.8115611672401428	0.014296611	No
row_91	SNCA	1088	0.8115611672401428	0.014122554	No
row_92	SLAMF8	1111	0.8115611672401428	0.013567835	No
row_93	SIRPA	1113	0.8115611672401428	0.0143454345	No
row_94	SH2D1B	1125	0.8115611672401428	0.0144885965	No
row_95	S100A13	1146	0.8115611672401428	0.014060765	No
row_96	RNF8	1164	0.8115611672401428	0.013823264	No
row_97	RNF135	1168	0.8115611672401428	0.014473976	No
row_98	RAP1GAP	1189	0.8115611672401428	0.014046145	No
row_99	PTPRS	1196	0.8115611672401428	0.014506525	No
row_100	POLR3C	1220	0.8115611672401428	0.013888362	No
row_101	PLK2	1234	0.8115611672401428	0.013904637	No
row_102	PAX5	1272	0.8115611672401428	0.012398262	No
row_103	PAK1	1280	0.8115611672401428	0.012795199	No
row_104	NUB1	1300	0.8115611672401428	0.012430811	No
row_105	NR4A3	1304	0.8115611672401428	0.013081523	No
row_106	NOTCH2	1316	0.8115611672401428	0.013224685	No
row_107	NLRX1	1323	0.8115611672401428	0.013685065	No
row_108	MICA	1387	0.8115611672401428	0.010529153	No
row_109	MCOLN1	1400	0.8115611672401428	0.0106088715	No
row_110	MAPK8	1409	0.8115611672401428	0.010942365	No
row_111	KYNU	1557	0.8115611672401428	0.0024571803	No
row_112	KRT6A	1560	0.8115611672401428	0.0031713357	No
row_113	JAK2	1588	0.8115611672401428	0.002299398	No
row_114	ITGAD	1590	0.8115611672401428	0.0030769971	No
row_115	IRAK2	1594	0.8115611672401428	0.003727709	No
row_116	IL23R	1604	0.8115611672401428	0.0039977585	No
row_117	IL1RN	1605	0.8115611672401428	0.004838801	No
row_118	IL12B	1606	0.8115611672401428	0.005679844	No
row_119	IGF1R	1612	0.8115611672401428	0.006203668	No
row_120	IFIT3	1613	0.8115611672401428	0.007044711	No
row_121	HPX	1625	0.8115611672401428	0.007187873	No
row_122	HLA-DMA	1632	0.8115611672401428	0.007648254	No
row_123	FGR	1715	0.8115611672401428	0.0032869114	No
row_124	FASLG	1731	0.8115611672401428	0.0031762985	No
row_125	EXT1	1751	0.8115611672401428	0.0028119106	No
row_126	EREG	1755	0.8115611672401428	0.0034626222	No
row_127	ENTPD7	1760	0.8115611672401428	0.00404989	No
row_128	ENPP1	1761	0.8115611672401428	0.004890933	No
row_129	DDX60	1797	0.8115611672401428	0.0035114458	No
row_130	CYBB	1807	0.8115611672401428	0.0037814952	No
row_131	CSF2RB	1820	0.8115611672401428	0.0038612133	No
row_132	CRCP	1826	0.8115611672401428	0.004385038	No
row_133	CHUK	1850	0.8115611672401428	0.0037668748	No
row_134	CFD	1858	0.8115611672401428	0.004163812	No
row_135	CEACAM1	1866	0.8115611672401428	0.0045607486	No
row_136	CD86	1877	0.8115611672401428	0.004767354	No
row_137	CD40	1879	0.8115611672401428	0.0055449535	No
row_138	CD36	1880	0.8115611672401428	0.0063859965	No
row_139	CD244	1881	0.8115611672401428	0.007227039	No
row_140	CD19	1882	0.8115611672401428	0.008068082	No
row_141	CD14	1883	0.8115611672401428	0.008909125	No
row_142	CARD9	1898	0.8115611672401428	0.008861956	No
row_143	C1S	1920	0.8115611672401428	0.008370681	No
row_144	BTN2A3P	1930	0.8115611672401428	0.00864073	No
row_145	BLK	1940	0.8115611672401428	0.008910779	No
row_146	ANG	1983	0.8115611672401428	0.0070871855	No
row_147	ADA	2006	0.8115611672401428	0.0065324665	No
row_148	GBP4	2021	0.8028171062469482	0.0064852973	No
row_149	MS4A2	2033	0.7823294997215271	0.0066284593	No
row_150	CD47	2045	0.781863272190094	0.0067716213	No
row_151	RBM14	2046	0.779222309589386	0.0076126643	No
row_152	NFKBID	2064	0.7679494619369507	0.007375164	No
row_153	ZAP70	2068	0.7669681906700134	0.008025875	No
row_154	VPS26B	2077	0.7536879777908325	0.008359369	No
row_155	PYCARD	2105	0.7395446300506592	0.007487431	No
row_156	HMGN2	2122	0.7378488779067993	0.0073133744	No
row_157	RBCK1	2124	0.7374820709228516	0.008090974	No
row_158	MAPK1	2130	0.7328173518180847	0.008614798	No
row_159	PRKDC	2133	0.7265265583992004	0.009328953	No
row_160	MYO1C	2142	0.7255193591117859	0.009662447	No
row_161	LY75	2143	0.7255193591117859	0.0105034895	No
row_162	AICDA	2162	0.711611807346344	0.010202545	No
row_163	ZCCHC3	2169	0.7063738703727722	0.010662925	No
row_164	SEC14L1	2195	0.7063738703727722	0.009917876	No
row_165	PTAFR	2200	0.7063738703727722	0.010505144	No
row_166	PLA2G6	2204	0.7063738703727722	0.011155855	No
row_167	PDPK1	2207	0.7063738703727722	0.011870011	No
row_168	MUL1	2212	0.7063738703727722	0.012457279	No
row_169	MAPK9	2218	0.7063738703727722	0.012981103	No
row_170	LTBR	2219	0.7063738703727722	0.013822146	No
row_171	IL18	2235	0.7063738703727722	0.013711533	No
row_172	CCDC92	2259	0.7063738703727722	0.01309337	No
row_173	APOL1	2266	0.7063738703727722	0.013553751	No
row_174	ZBP1	2286	0.6888148784637451	0.013189363	No
row_175	VAMP8	2289	0.6888148784637451	0.013903518	No
row_176	SNX4	2297	0.6888148784637451	0.014300455	No
row_177	NR1H3	2323	0.6888148784637451	0.013555405	No
row_178	KLHL6	2342	0.6888148784637451	0.013254461	No
row_179	ISG15	2346	0.6888148784637451	0.013905172	No
row_180	CD83	2370	0.6888148784637451	0.01328701	No
row_181	C1RL	2373	0.6888148784637451	0.0140011655	No
row_182	AIM2	2379	0.6888148784637451	0.01452499	No
row_183	DOCK2	2385	0.6774803996086121	0.015048814	No
row_184	LILRB3	2425	0.6714473962783813	0.013415552	No
row_185	CACTIN	2438	0.6714473962783813	0.01349527	No
row_186	CD46	2460	0.6353161931037903	0.013003995	No
row_187	HSP90AB1	2464	0.6265549659729004	0.013654706	No
row_188	NOTCH1	2483	0.5910003185272217	0.013353762	No
row_189	CEBPG	2486	0.5910003185272217	0.014067917	No
row_190	DBNL	2500	0.5807775855064392	0.014084192	No
row_191	POU2F2	2512	0.5668639540672302	0.014227354	No
row_192	PML	2519	0.5605537295341492	0.014687735	No
row_193	TUBB	2531	0.5445533394813538	0.014830897	No
row_194	CDC37	2550	0.5209885239601135	0.014529952	No
row_195	CEBPB	2566	0.5042737126350403	0.01441934	No
row_196	OPTN	2591	0.4905725419521332	0.013737733	No
row_197	CTSS	2600	0.48245903849601746	0.014071226	No
row_198	XRCC5	2604	0.4823685586452484	0.0147219375	No
row_199	MCOLN2	2643	0.46102339029312134	0.013152119	No
row_200	NDFIP1	2661	0.45044711232185364	0.0129146185	No
row_201	MR1	2662	0.45044711232185364	0.013755661	No
row_202	HMGB2	2672	0.4500935971736908	0.0140257105	No
row_203	GPR108	2676	0.4444666802883148	0.014676423	No
row_204	SOS1	2682	0.4399648904800415	0.015200247	No
row_205	RIOK3	2684	0.4399648904800415	0.015977846	No
row_206	GATA3	2691	0.43547409772872925	0.016438227	No
row_207	KHDRBS1	2699	0.42645254731178284	0.016835164	No
row_208	G3BP1	2709	0.4193190336227417	0.017105212	No
row_209	DDX3X	2715	0.41203317046165466	0.017629037	No
row_210	LGALS1	2740	0.39414358139038086	0.016947431	No
row_211	SP100	2758	0.3707953989505768	0.016709931	No
row_212	HCST	2770	0.36920204758644104	0.016853092	No
row_213	GCH1	2771	0.36920204758644104	0.017694134	No
row_214	RAB11FIP2	2794	0.36846548318862915	0.017139416	No
row_215	DNASE1	2815	0.36846548318862915	0.016711585	No
row_216	ADAM17	2831	0.36846548318862915	0.016600972	No
row_217	PCBP2	2839	0.35934188961982727	0.01699791	No
row_218	POLR3A	2860	0.3566698431968689	0.016570076	No
row_219	CASP6	2888	0.3566698431968689	0.015698139	No
row_220	TRIM25	2927	0.3450092077255249	0.014128321	No
row_221	PVR	2951	0.3450092077255249	0.013510158	No
row_222	PLEKHM2	2953	0.3450092077255249	0.014287757	No
row_223	PDE4D	2958	0.3450092077255249	0.0148750255	No
row_224	MX2	2964	0.3450092077255249	0.01539885	No
row_225	IL27RA	2977	0.3450092077255249	0.015478567	No
row_226	ELF4	2982	0.3450092077255249	0.016065836	No
row_227	ECSIT	2984	0.3450092077255249	0.016843434	No
row_228	BTN2A1	2999	0.3450092077255249	0.016796265	No
row_229	TCIRG1	3029	0.3334830403327942	0.01579744	No
row_230	SARM1	3032	0.3334830403327942	0.016511597	No
row_231	POLR3H	3035	0.3334830403327942	0.017225752	No
row_232	HLA-DQB1	3046	0.3334830403327942	0.017432356	No
row_233	TCF12	3079	0.32209089398384094	0.0162432	No
row_234	UBE2K	3103	0.31398314237594604	0.015625037	No
row_235	PARK7	3106	0.31084001064300537	0.016339194	No
row_236	IFNAR2	3108	0.31084001064300537	0.017116793	No
row_237	CBLB	3127	0.300616055727005	0.016815849	No
row_238	RAB29	3141	0.2926376163959503	0.016832123	No
row_239	PLEC	3146	0.28733304142951965	0.01741939	No
row_240	ITCH	3152	0.2854483723640442	0.017943215	No
row_241	GPR183	3153	0.2854483723640442	0.018784259	No
row_242	RNF168	3167	0.2771397829055786	0.018800532	No
row_243	AP1G1	3176	0.2771397829055786	0.019134026	No
row_244	STAT6	3179	0.2731277644634247	0.019848181	No
row_245	SLAMF6	3180	0.2721908390522003	0.020689225	No
row_246	SUPT6H	3185	0.2694378197193146	0.021276493	No
row_247	G3BP2	3186	0.2694378197193146	0.022117535	No
row_248	SH2D1A	3194	0.26890844106674194	0.022514472	No
row_249	ANKHD1	3199	0.26890844106674194	0.02310174	No
row_250	HSP90AA1	3201	0.26555633544921875	0.02387934	No
row_251	LCP2	3207	0.26163849234580994	0.024403164	No
row_252	CARD11	3217	0.26075413823127747	0.024673212	No
row_253	ANKRD17	3219	0.26075413823127747	0.025450813	No
row_254	DDX21	3229	0.25496238470077515	0.02572086	No
row_255	STAT2	3232	0.2526766061782837	0.026435018	No
row_256	HMGB1	3249	0.24654385447502136	0.02626096	No
row_257	RFTN1	3251	0.2446756213903427	0.02703856	No
row_258	SCAP	3277	0.23940038681030273	0.026293509	No
row_259	ADCY7	3301	0.23940038681030273	0.025675347	No
row_260	SETD2	3303	0.23868915438652039	0.026452946	No
row_261	NONO	3319	0.23598499596118927	0.026342332	No
row_262	CD247	3322	0.23274143040180206	0.027056487	No
row_263	SPN	3325	0.23062099516391754	0.027770644	No
row_264	ZDHHC5	3358	0.22672756016254425	0.026581487	No
row_265	USP27X	3364	0.22672756016254425	0.027105311	No
row_266	TNFSF12	3377	0.22672756016254425	0.02718503	No
row_267	TMIGD2	3379	0.22672756016254425	0.027962629	No
row_268	SPHK2	3403	0.22672756016254425	0.027344465	No
row_269	SASH3	3440	0.22672756016254425	0.025901536	No
row_270	SAMHD1	3442	0.22672756016254425	0.026679134	No
row_271	RSAD2	3445	0.22672756016254425	0.027393289	No
row_272	RNF125	3456	0.22672756016254425	0.027599895	No
row_273	RFX1	3461	0.22672756016254425	0.028187163	No
row_274	RABGEF1	3471	0.22672756016254425	0.028457213	No
row_275	PAXIP1	3505	0.22672756016254425	0.027204612	No
row_276	NFAM1	3522	0.22672756016254425	0.027030556	No
row_277	LYN	3565	0.22672756016254425	0.025206963	No
row_278	LEP	3596	0.22672756016254425	0.024144694	No
row_279	LACC1	3597	0.22672756016254425	0.024985736	No
row_280	IRAK4	3609	0.22672756016254425	0.0251289	No
row_281	IFI44	3615	0.22672756016254425	0.025652723	No
row_282	ICOS	3616	0.22672756016254425	0.026493765	No
row_283	HPRT1	3619	0.22672756016254425	0.02720792	No
row_284	HMGB3	3621	0.22672756016254425	0.02798552	No
row_285	DHX58	3687	0.22672756016254425	0.02470272	No
row_286	CXCL8	3693	0.22672756016254425	0.025226545	No
row_287	CD24	3718	0.22672756016254425	0.02454494	No
row_288	C1QB	3727	0.22672756016254425	0.024878431	No
row_289	ATG5	3743	0.22672756016254425	0.02476782	No
row_290	ANXA3	3755	0.22672756016254425	0.02491098	No
row_291	TRIM23	3819	0.21261879801750183	0.02175507	No
row_292	TOLLIP	3822	0.21261879801750183	0.022469224	No
row_293	TNFRSF21	3823	0.21261879801750183	0.023310268	No
row_294	THEMIS2	3832	0.21261879801750183	0.02364376	No
row_295	TFE3	3834	0.21261879801750183	0.02442136	No
row_296	SECTM1	3855	0.21261879801750183	0.023993528	No
row_297	PHPT1	3894	0.21261879801750183	0.02242371	No
row_298	NFIL3	3909	0.21261879801750183	0.022376541	No
row_299	IRF4	3962	0.21261879801750183	0.01991851	No
row_300	IL21R	3965	0.21261879801750183	0.020632666	No
row_301	IL1RAP	3966	0.21261879801750183	0.021473708	No
row_302	IFI6	3969	0.21261879801750183	0.022187864	No
row_303	IFI44L	3970	0.21261879801750183	0.023028906	No
row_304	HRAS	3975	0.21261879801750183	0.023616174	No
row_305	EIF2B4	4008	0.21261879801750183	0.022427019	No
row_306	CRTAM	4021	0.21261879801750183	0.022506736	No
row_307	CDC42EP4	4036	0.21261879801750183	0.022459567	No
row_308	CD27	4037	0.21261879801750183	0.02330061	No
row_309	CD200	4038	0.21261879801750183	0.024141653	No
row_310	C17orf99	4049	0.21261879801750183	0.024348259	No
row_311	BST2	4054	0.21261879801750183	0.024935527	No
row_312	PRKCB	4103	0.19455461204051971	0.02273127	No
row_313	FYN	4111	0.18787510693073273	0.023128208	No
row_314	NFKBIA	4124	0.17844580113887787	0.023207925	No
row_315	PRDM1	4125	0.1780497282743454	0.02404897	No
row_316	ACTR2	4131	0.17313240468502045	0.024572793	No
row_317	CALCOCO2	4135	0.17066770792007446	0.025223505	No
row_318	NFE2L2	4149	0.16852110624313354	0.025239779	No
row_319	PTPN11	4188	0.16012130677700043	0.02366996	No
row_320	PPP3CB	4190	0.16012130677700043	0.02444756	No
row_321	PARP14	4194	0.16012130677700043	0.025098272	No
row_322	FURIN	4204	0.16012130677700043	0.025368322	No
row_323	TRIM28	4215	0.15991145372390747	0.025574926	No
row_324	CAMK4	4231	0.15387947857379913	0.025464313	No
row_325	XIAP	4239	0.15182232856750488	0.02586125	No
row_326	UBE2N	4243	0.15182232856750488	0.026511962	No
row_327	DUSP22	4279	0.15182232856750488	0.025132475	No
row_328	CNIH1	4283	0.15182232856750488	0.025783187	No
row_329	RASGRP1	4298	0.15057040750980377	0.025736017	No
row_330	WAS	4303	0.14844366908073425	0.026323285	No
row_331	TRIM22	4321	0.1440005898475647	0.026085785	No
row_332	LSM14A	4324	0.1440005898475647	0.02679994	No
row_333	MED1	4350	0.1436236947774887	0.02605489	No
row_334	ZNFX1	4369	0.14331106841564178	0.025753947	No
row_335	NFKBIZ	4389	0.13552498817443848	0.025389558	No
row_336	CRKL	4392	0.13552498817443848	0.026103714	No
row_337	CD84	4398	0.13516075909137726	0.026627539	No
row_338	SENP7	4404	0.13322725892066956	0.027151363	No
row_339	LIME1	4411	0.13105350732803345	0.027611744	No
row_340	LEF1	4414	0.12885551154613495	0.028325899	No
row_341	ITGAL	4418	0.1278064250946045	0.02897661	No
row_342	CD6	4421	0.1278064250946045	0.029690765	No
row_343	STXBP2	4426	0.12467575818300247	0.030278033	No
row_344	LY9	4430	0.12467575818300247	0.030928746	No
row_345	CREBBP	4433	0.12467575818300247	0.0316429	No
row_346	TNFSF4	4484	0.10857002437114716	0.029311758	No
row_347	STX4	4491	0.10857002437114716	0.029772138	No
row_348	SOCS1	4493	0.10857002437114716	0.030549737	No
row_349	SERPINB9	4498	0.10857002437114716	0.031137004	No
row_350	RNF19B	4504	0.10857002437114716	0.03166083	No
row_351	PRKRA	4514	0.10857002437114716	0.03193088	No
row_352	PLSCR1	4517	0.10857002437114716	0.032645036	No
row_353	PLCL2	4518	0.10857002437114716	0.033486076	No
row_354	HEXIM1	4533	0.10857002437114716	0.033438906	No
row_355	CD81	4598	0.0862407460808754	0.030219553	No
row_356	LAPTM5	4600	0.0843825563788414	0.030997152	No
row_357	CXCR4	4609	0.08027447760105133	0.031330645	No
row_358	STAT3	4611	0.07861432433128357	0.032108244	No
row_359	LCK	4613	0.0779656171798706	0.032885842	No
row_360	KIT	4618	0.07493951171636581	0.03347311	No
row_361	SYNCRIP	4623	0.07367042452096939	0.034060378	No
row_362	OTUB1	4628	0.06952617317438126	0.034647647	No
row_363	IKBKG	4642	0.06615831702947617	0.034663923	No
row_364	RBPJ	4647	0.06338471174240112	0.03525119	No
row_365	PSPC1	4653	0.06266160309314728	0.035775013	No
row_366	DOCK10	4664	0.06266160309314728	0.035981618	No
row_367	TNFRSF1B	4670	0.05999401584267616	0.036505442	No
row_368	SAMSN1	4674	0.05836472660303116	0.037156157	No
row_369	PTPN6	4678	0.05662635341286659	0.03780687	No
row_370	MFNG	4679	0.05662635341286659	0.03864791	No
row_371	PPP6C	4693	0.05265319347381592	0.038664185	No
row_372	PTPN2	4707	0.047805655747652054	0.03868046	No
row_373	TAPBP	4709	0.04772172123193741	0.03945806	No
row_374	MALT1	4711	0.047623805701732635	0.040235657	No
row_375	HLA-DPB1	4727	0.04264356195926666	0.040125046	No
row_376	HSPA1B	4747	0.0388605035841465	0.039760657	No
row_377	HSPA1A	4748	0.0388605035841465	0.0406017	No
row_378	ELF1	4756	0.03775080293416977	0.040998638	No
row_379	FBXO9	4759	0.03771226853132248	0.04171279	No
row_380	TRIM38	4765	0.03689858317375183	0.042236615	No
row_381	XRCC6	4768	0.0353979654610157	0.04295077	No
row_382	ARID5A	4775	0.03450174257159233	0.04341115	No
row_383	LTB	4778	0.03282972425222397	0.044125307	No
row_384	MAP3K7	4793	0.03266945481300354	0.044078138	No
row_385	CBL	4799	0.03266945481300354	0.044601962	No
row_386	APOBEC3C	4800	0.03266945481300354	0.045443006	No
row_387	HSPD1	4808	0.02799573354423046	0.045839943	No
row_388	TNFSF8	4816	0.02655630372464657	0.04623688	No
row_389	BACH2	4839	0.02655630372464657	0.045682162	No
row_390	LAMP1	4853	0.02321009337902069	0.045698434	No
row_391	KMT5B	4854	0.02321009337902069	0.046539478	No
row_392	PUM2	4868	0.020520636811852455	0.046555754	No
row_393	PIK3CD	4885	0.019398905336856842	0.046381697	No
row_394	TRIM41	4931	0.016275444999337196	0.04436777	No
row_395	TRIM39	4932	0.016275444999337196	0.045208815	No
row_396	TNFAIP8L2	4937	0.016275444999337196	0.04579608	No
row_397	TFRC	4945	0.016275444999337196	0.04619302	No
row_398	SLC15A4	4962	0.016275444999337196	0.04601896	No
row_399	SCIMP	4966	0.016275444999337196	0.046669673	No
row_400	OTUD4	4989	0.016275444999337196	0.046114955	No
row_401	OAS2	4992	0.016275444999337196	0.04682911	No
row_402	MS4A1	5002	0.016275444999337196	0.04709916	No
row_403	MAD2L2	5014	0.016275444999337196	0.04724232	No
row_404	LIMK1	5029	0.016275444999337196	0.04719515	No
row_405	IL10	5040	0.016275444999337196	0.047401756	No
row_406	GSDMD	5052	0.016275444999337196	0.04754492	No
row_407	FBXO38	5063	0.016275444999337196	0.047751524	No
row_408	CD79B	5091	0.016275444999337196	0.046879586	No
row_409	BCL6	5102	0.016275444999337196	0.047086194	No
row_410	BCL2	5103	0.016275444999337196	0.047927238	No
row_411	DHX9	5124	0.015397613868117332	0.047499403	No
row_412	USP14	5131	0.014562040567398071	0.047959786	No
row_413	TNIP1	5134	0.014562040567398071	0.04867394	No
row_414	SIN3A	5136	0.014562040567398071	0.04945154	No
row_415	PRF1	5137	0.014562040567398071	0.05029258	No
row_416	CYBA	5162	0.01312390435487032	0.049610976	No
row_417	TKFC	5185	0.008063647896051407	0.049056258	No
row_418	S1PR4	5199	0.008063647896051407	0.04907253	No
row_419	DENND1B	5231	0.008063647896051407	0.04794682	No
row_420	CRIP1	5252	0.007424228359013796	0.047518987	No
row_421	ZP3	5279	0.0	0.046710495	No
row_422	ZDHHC11	5478	0.0	0.03498968	No
row_423	YES1	5503	0.0	0.034308072	No
row_424	WFDC2	5539	0.0	0.032928586	No
row_425	VTN	5571	0.0	0.031802874	No
row_426	VNN1	5581	0.0	0.032072924	No
row_427	UNG	5622	0.0	0.030376216	No
row_428	UNC93B1	5623	0.0	0.031217258	No
row_429	UBD	5655	0.0	0.030091546	No
row_430	TTLL12	5684	0.0	0.029156165	No
row_431	TRPM4	5714	0.0	0.02815734	No
row_432	TRIM61	5734	0.0	0.027792953	No
row_433	TRIM5	5736	0.0	0.028570551	No
row_434	TRIM32	5738	0.0	0.02934815	No
row_435	TRIM31	5739	0.0	0.030189194	No
row_436	TRIM15	5743	0.0	0.030839905	No
row_437	TRAFD1	5749	0.0	0.03136373	No
row_438	TNFSF11	5792	0.0	0.029540136	No
row_439	TNFRSF4	5793	0.0	0.030381178	No
row_440	TNFRSF17	5796	0.0	0.031095335	No
row_441	TNFRSF13B	5797	0.0	0.031936377	No
row_442	TNFRSF11A	5799	0.0	0.032713976	No
row_443	TNFAIP1	5801	0.0	0.033491574	No
row_444	TNF	5802	0.0	0.034332618	No
row_445	TMEM98	5817	0.0	0.03428545	No
row_446	TLR9	5901	0.0	0.029860662	No
row_447	TLR8	5902	0.0	0.030701706	No
row_448	TLR5	5903	0.0	0.03154275	No
row_449	TLR3	5904	0.0	0.032383792	No
row_450	TLR2	5905	0.0	0.033224836	No
row_451	TIRAP	5912	0.0	0.033685215	No
row_452	TICAM1	5918	0.0	0.03420904	No
row_453	THOC1	5931	0.0	0.034288757	No
row_454	TGFB2	5944	0.0	0.034368478	No
row_455	TFEB	5949	0.0	0.034955744	No
row_456	TESPA1	5969	0.0	0.034591354	No
row_457	SUSD4	6072	0.0	0.028961139	No
row_458	SUCNR1	6090	0.0	0.028723639	No
row_459	STXBP4	6094	0.0	0.02937435	No
row_460	STX7	6095	0.0	0.030215394	No
row_461	STAP1	6124	0.0	0.029280012	No
row_462	SRC	6161	0.0	0.02783708	No
row_463	SPNS2	6182	0.0	0.02740925	No
row_464	SPINK5	6185	0.0	0.028123405	No
row_465	SMPDL3B	6305	0.0	0.021414645	No
row_466	SLC7A5	6353	0.0	0.019273832	No
row_467	SLC30A8	6394	0.0	0.017577127	No
row_468	SLC26A6	6405	0.0	0.017783731	No
row_469	SLC22A13	6431	0.0	0.017038682	No
row_470	SLC15A3	6450	0.0	0.016737739	No
row_471	SLC15A2	6451	0.0	0.01757878	No
row_472	SLC11A1	6459	0.0	0.017975718	No
row_473	SKP2	6462	0.0	0.018689873	No
row_474	SH2B2	6511	0.0	0.016485617	No
row_475	SERPING1	6537	0.0	0.015740566	No
row_476	SEMG2	6554	0.0	0.01556651	No
row_477	SEMA3C	6556	0.0	0.01634411	No
row_478	SCNN1B	6583	0.0	0.015535615	No
row_479	S100A9	6630	0.0	0.013458247	No
row_480	S100A8	6631	0.0	0.01429929	No
row_481	S100A12	6635	0.0	0.014950002	No
row_482	RAPGEF4	6815	0.0	0.004434618	No
row_483	RAPGEF3	6816	0.0	0.005275661	No
row_484	RAET1E	6826	0.0	0.00554571	No
row_485	RAB7B	6836	0.0	0.0058157598	No
row_486	RAB17	6857	0.0	0.0053879283	No
row_487	PYHIN1	6865	0.0	0.005784865	No
row_488	PTX3	6879	0.0	0.0058011394	No
row_489	PTPRD	6890	0.0	0.006007745	No
row_490	PTK6	6898	0.0	0.006404682	No
row_491	PTGDR2	6905	0.0	0.0068650623	No
row_492	PRSS3	6932	0.0	0.0060565686	No
row_493	PRKCZ	6964	0.0	0.004930856	No
row_494	PRKCE	6966	0.0	0.005708455	No
row_495	PRAM1	6988	0.0	0.00521718	No
row_496	POLR3G	7035	0.0	0.0031398116	No
row_497	POLR3D	7036	0.0	0.0039808545	No
row_498	POLR3B	7037	0.0	0.0048218975	No
row_499	PLD2	7093	0.0	0.0021735355	No
row_500	PKHD1L1	7112	0.0	0.0018725913	No
row_501	PIK3R6	7129	0.0	0.0016985346	No
row_502	PIK3AP1	7134	0.0	0.0022858027	No
row_503	PIGR	7136	0.0	0.003063402	No
row_504	PIANP	7145	0.0	0.003396895	No
row_505	PGLYRP2	7157	0.0	0.0035400568	No
row_506	PCK1	7215	0.0	7.648075E-4	No
row_507	PAWR	7243	0.0	-1.0713015E-4	No
row_508	PADI4	7268	0.0	-7.887366E-4	No
row_509	P2RX7	7280	0.0	-6.455747E-4	No
row_510	OTULIN	7288	0.0	-2.4863787E-4	No
row_511	OSM	7295	0.0	2.117427E-4	No
row_512	OPRM1	7320	0.0	-4.6986376E-4	No
row_513	OASL	7344	0.0	-0.0010880266	No
row_514	OAS1	7345	0.0	-2.469836E-4	No
row_515	NOS2	7431	0.0	-0.0047986573	No
row_516	NOD2	7435	0.0	-0.0041479454	No
row_517	NLRC4	7447	0.0	-0.0040047835	No
row_518	NINJ1	7463	0.0	-0.0041153966	No
row_519	NFKBIL1	7475	0.0	-0.0039722347	No
row_520	NECTIN2	7501	0.0	-0.004717285	No
row_521	NECTIN1	7502	0.0	-0.0038762419	No
row_522	NCR3	7518	0.0	-0.003986855	No
row_523	NCKAP1L	7520	0.0	-0.0032092556	No
row_524	NCF2	7521	0.0	-0.0023682127	No
row_525	MYD88	7595	0.0	-0.006158562	No
row_526	MYB	7598	0.0	-0.005444406	No
row_527	MST1R	7647	0.0	-0.007648662	No
row_528	MSRB1	7649	0.0	-0.006871063	No
row_529	MSH6	7653	0.0	-0.006220351	No
row_530	MRC1	7678	0.0	-0.0069019576	No
row_531	MPEG1	7690	0.0	-0.0067587956	No
row_532	MOG	7698	0.0	-0.006361859	No
row_533	MMP12	7713	0.0	-0.006409028	No
row_534	MILR1	7784	0.0	-0.010009046	No
row_535	MIF	7786	0.0	-0.009231446	No
row_536	MEFV	7829	0.0	-0.01105504	No
row_537	MASP2	7867	0.0	-0.012561415	No
row_538	MASP1	7868	0.0	-0.011720372	No
row_539	MAPKAPK3	7879	0.0	-0.011513767	No
row_540	MAPK10	7884	0.0	-0.010926498	No
row_541	MAP3K14	7891	0.0	-0.010466118	No
row_542	LPXN	7993	0.0	-0.016032891	No
row_543	LOXL3	8000	0.0	-0.015572511	No
row_544	LILRB4	8863	0.0	-0.06941996	No
row_545	LILRB2	8864	0.0	-0.068578914	No
row_546	LILRB1	8865	0.0	-0.06773787	No
row_547	LILRA6	8866	0.0	-0.066896826	No
row_548	LILRA5	8867	0.0	-0.06605579	No
row_549	LILRA4	8868	0.0	-0.065214746	No
row_550	LILRA2	8869	0.0	-0.0643737	No
row_551	LGR4	8876	0.0	-0.06391332	No
row_552	LEAP2	8883	0.0	-0.06345294	No
row_553	LCN2	8893	0.0	-0.06318289	No
row_554	LAMP3	8907	0.0	-0.06316662	No
row_555	LAG3	8918	0.0	-0.06296001	No
row_556	KLRC4	8955	0.0	-0.06440294	No
row_557	KLRC3	8956	0.0	-0.0635619	No
row_558	KLRC2	8957	0.0	-0.06272086	No
row_559	KLK7	8959	0.0	-0.061943255	No
row_560	KIR2DL4	8980	0.0	-0.062371086	No
row_561	JAM3	9081	0.0	-0.06787442	No
row_562	JAG1	9083	0.0	-0.067096815	No
row_563	ITGB8	9091	0.0	-0.06669988	No
row_564	ITGB6	9092	0.0	-0.06585884	No
row_565	IRGM	9099	0.0	-0.065398455	No
row_566	IRF5	9100	0.0	-0.06455741	No
row_567	IRAK3	9101	0.0	-0.063716374	No
row_568	IL5RA	9130	0.0	-0.06465175	No
row_569	IL36G	9131	0.0	-0.06381071	No
row_570	IL34	9132	0.0	-0.06296967	No
row_571	IL23A	9136	0.0	-0.062318955	No
row_572	IL20RB	9140	0.0	-0.061668243	No
row_573	IL1R2	9143	0.0	-0.060954086	No
row_574	IL1B	9144	0.0	-0.060113046	No
row_575	IL1A	9145	0.0	-0.059272002	No
row_576	IL18BP	9146	0.0	-0.05843096	No
row_577	IL15	9151	0.0	-0.057843693	No
row_578	IL13RA2	9152	0.0	-0.05700265	No
row_579	IL13	9153	0.0	-0.056161605	No
row_580	IGLL1	9160	0.0	-0.055701226	No
row_581	IFNL1	9175	0.0	-0.055748396	No
row_582	IFNE	9177	0.0	-0.054970793	No
row_583	IFNA2	9179	0.0	-0.054193195	No
row_584	IFIT1	9181	0.0	-0.053415596	No
row_585	IFIH1	9182	0.0	-0.052574553	No
row_586	ICAM1	9190	0.0	-0.052177615	No
row_587	HMOX1	9262	0.0	-0.055841077	No
row_588	HLA-DRB5	9270	0.0	-0.05544414	No
row_589	HLA-DQB2	9271	0.0	-0.0546031	No
row_590	HLA-DQA2	9272	0.0	-0.053762056	No
row_591	HLA-DQA1	9273	0.0	-0.052921012	No
row_592	HLA-DOB	9274	0.0	-0.052079972	No
row_593	HLA-DOA	9275	0.0	-0.051238928	No
row_594	HAVCR2	9334	0.0	-0.05407762	No
row_595	GZMM	9348	0.0	-0.054061346	No
row_596	GZMB	9349	0.0	-0.053220302	No
row_597	GTPBP1	9365	0.0	-0.053330917	No
row_598	GSN	9376	0.0	-0.05312431	No
row_599	GPER1	9439	0.0	-0.056216776	No
row_600	GPATCH3	9443	0.0	-0.055566065	No
row_601	GATA6	9534	0.0	-0.06043496	No
row_602	GATA1	9537	0.0	-0.059720803	No
row_603	GAPT	9543	0.0	-0.05919698	No
row_604	FZD5	9562	0.0	-0.059497923	No
row_605	FRK	9592	0.0	-0.060496747	No
row_606	FPR3	9601	0.0	-0.060163256	No
row_607	FPR2	9602	0.0	-0.059322212	No
row_608	FOXJ1	9607	0.0	-0.058734946	No
row_609	FGL2	9666	0.0	-0.061573636	No
row_610	FGB	9685	0.0	-0.06187458	No
row_611	FER1L5	9690	0.0	-0.061287314	No
row_612	FCRL4	9694	0.0	-0.060636602	No
row_613	FCAR	9696	0.0	-0.059859004	No
row_614	FCAMR	9697	0.0	-0.05901796	No
row_615	F12	9840	0.0	-0.06718592	No
row_616	EXOSC9	9846	0.0	-0.0666621	No
row_617	EXOSC3	9849	0.0	-0.06594794	No
row_618	ESR1	9866	0.0	-0.066122	No
row_619	ERMAP	9873	0.0	-0.065661624	No
row_620	ERCC1	9882	0.0	-0.06532813	No
row_621	EPHB2	9897	0.0	-0.0653753	No
row_622	EPG5	9903	0.0	-0.06485147	No
row_623	ENPP3	9916	0.0	-0.06477176	No
row_624	ENPP2	9917	0.0	-0.06393071	No
row_625	EIF2B3	9947	0.0	-0.06492954	No
row_626	EDN1	9990	0.0	-0.066753134	No
row_627	EDA	9993	0.0	-0.06603897	No
row_628	EBI3	10001	0.0	-0.06564204	No
row_629	DYSF	10010	0.0	-0.06530855	No
row_630	DRD2	10037	0.0	-0.06611704	No
row_631	DGKZ	10150	0.0	-0.07238169	Yes
row_632	DEFB132	10164	0.0	-0.07236542	Yes
row_633	DEFB118	10166	0.0	-0.07158782	Yes
row_634	DEFB113	10167	0.0	-0.07074678	Yes
row_635	DEFB108B	10168	0.0	-0.069905736	Yes
row_636	DAPK1	10205	0.0	-0.07134867	Yes
row_637	CYSLTR1	10215	0.0	-0.07107861	Yes
row_638	CYP27B1	10234	0.0	-0.07137956	Yes
row_639	CXCR5	10247	0.0	-0.07129984	Yes
row_640	CXCL5	10248	0.0	-0.0704588	Yes
row_641	CXCL3	10249	0.0	-0.069617756	Yes
row_642	CXCL13	10250	0.0	-0.06877671	Yes
row_643	CX3CL1	10253	0.0	-0.06806256	Yes
row_644	CTSV	10258	0.0	-0.06747529	Yes
row_645	CTSK	10261	0.0	-0.066761136	Yes
row_646	CSF2	10286	0.0	-0.06744274	Yes
row_647	CSF1	10287	0.0	-0.0666017	Yes
row_648	CRP	10294	0.0	-0.066141315	Yes
row_649	CRACR2A	10307	0.0	-0.0660616	Yes
row_650	CR1	10308	0.0	-0.06522056	Yes
row_651	CPLX2	10315	0.0	-0.06476018	Yes
row_652	COLEC10	10339	0.0	-0.06537834	Yes
row_653	COL3A1	10353	0.0	-0.065362066	Yes
row_654	COCH	10370	0.0	-0.06553612	Yes
row_655	CNR1	10383	0.0	-0.065456405	Yes
row_656	CMKLR1	10402	0.0	-0.06575735	Yes
row_657	CLNK	10410	0.0	-0.06536041	Yes
row_658	CLEC7A	10417	0.0	-0.064900026	Yes
row_659	CLEC4M	10418	0.0	-0.06405899	Yes
row_660	CLEC4E	10419	0.0	-0.063217945	Yes
row_661	CLEC4C	10420	0.0	-0.0623769	Yes
row_662	CLEC2A	10422	0.0	-0.061599303	Yes
row_663	CLEC10A	10428	0.0	-0.06107548	Yes
row_664	CLDN1	10440	0.0	-0.060932316	Yes
row_665	CIITA	10451	0.0	-0.06072571	Yes
row_666	CH25H	10482	0.0	-0.061787978	Yes
row_667	CFHR1	10487	0.0	-0.061200712	Yes
row_668	CFB	10489	0.0	-0.06042311	Yes
row_669	CEACAM8	10535	0.0	-0.062437035	Yes
row_670	CDH17	10568	0.0	-0.06362619	Yes
row_671	CD80	10582	0.0	-0.06360992	Yes
row_672	CD70	10583	0.0	-0.06276888	Yes
row_673	CD40LG	10584	0.0	-0.061927833	Yes
row_674	CD33	10587	0.0	-0.061213676	Yes
row_675	CD300LF	10589	0.0	-0.060436077	Yes
row_676	CD300A	10591	0.0	-0.05965848	Yes
row_677	CD274	10592	0.0	-0.058817435	Yes
row_678	CD226	10594	0.0	-0.058039837	Yes
row_679	CD22	10595	0.0	-0.057198793	Yes
row_680	CD209	10596	0.0	-0.05635775	Yes
row_681	CD1D	10597	0.0	-0.05551671	Yes
row_682	CD180	10598	0.0	-0.054675665	Yes
row_683	CD160	10601	0.0	-0.053961508	Yes
row_684	CCR8	10605	0.0	-0.053310797	Yes
row_685	CCR5	10606	0.0	-0.052469753	Yes
row_686	CCR10	10607	0.0	-0.051628713	Yes
row_687	CCL22	10616	0.0	-0.051295217	Yes
row_688	CCL20	10617	0.0	-0.050454177	Yes
row_689	CCL15	10618	0.0	-0.049613133	Yes
row_690	CAV1	10675	0.0	-0.05232494	Yes
row_691	C9	10752	0.0	-0.056305617	Yes
row_692	C8G	10759	0.0	-0.05584524	Yes
row_693	C7	10768	0.0	-0.055511743	Yes
row_694	C6	10778	0.0	-0.055241697	Yes
row_695	C3	10793	0.0	-0.055288862	Yes
row_696	C2	10811	0.0	-0.055526365	Yes
row_697	C1R	10813	0.0	-0.054748766	Yes
row_698	C1QC	10818	0.0	-0.054161496	Yes
row_699	C1QA	10819	0.0	-0.053320456	Yes
row_700	BTNL9	10901	0.0	-0.057618354	Yes
row_701	BTNL8	10902	0.0	-0.05677731	Yes
row_702	BTNL3	10903	0.0	-0.055936266	Yes
row_703	BPIFA1	10919	0.0	-0.05604688	Yes
row_704	BMX	10926	0.0	-0.0555865	Yes
row_705	BLNK	10937	0.0	-0.055379894	Yes
row_706	BCR	10956	0.0	-0.055680837	Yes
row_707	BCL3	10962	0.0	-0.055157013	Yes
row_708	BCAR1	10967	0.0	-0.054569747	Yes
row_709	BANK1	10977	0.0	-0.054299697	Yes
row_710	AXL	10999	0.0	-0.054790974	Yes
row_711	ARG2	11106	0.0	-0.060674965	Yes
row_712	ARG1	11107	0.0	-0.05983392	Yes
row_713	APLF	11126	0.0	-0.060134865	Yes
row_714	ANGPT1	11183	0.0	-0.06284667	Yes
row_715	AMBP	11195	0.0	-0.062703505	Yes
row_716	AGER	11239	0.0	-0.06459054	Yes
row_717	ADORA2B	11261	0.0	-0.06508182	Yes
row_718	ADGRE2	11281	0.0	-0.065446205	Yes
row_719	ADAMDEC1	11310	0.0	-0.06638159	Yes
row_720	ADAM15	11319	0.0	-0.0660481	Yes
row_721	ACKR2	11349	0.0	-0.067046925	Yes
row_722	A2M	11389	0.0	-0.06868018	Yes
row_723	CARD8	11392	-0.0020894897170364857	-0.06796603	Yes
row_724	EIF2AK4	11413	-0.0028743967413902283	-0.068393864	Yes
row_725	ACTR3	11426	-0.004771346691995859	-0.06831414	Yes
row_726	TRIM35	11440	-0.008063647896051407	-0.06829787	Yes
row_727	TOMM70	11441	-0.008063647896051407	-0.06745683	Yes
row_728	STXBP3	11445	-0.008063647896051407	-0.066806115	Yes
row_729	SIRT2	11448	-0.008063647896051407	-0.066091955	Yes
row_730	FAM3A	11492	-0.008063647896051407	-0.06797899	Yes
row_731	BTN3A3	11505	-0.008063647896051407	-0.06789928	Yes
row_732	BTN2A2	11506	-0.008063647896051407	-0.067058235	Yes
row_733	YTHDF3	11514	-0.008680101484060287	-0.0666613	Yes
row_734	IL6R	11537	-0.00959478598088026	-0.06721602	Yes
row_735	HLA-DPA1	11538	-0.00959478598088026	-0.06637497	Yes
row_736	CDC42	11542	-0.010547908022999763	-0.06572426	Yes
row_737	RNF187	11560	-0.014562040567398071	-0.06596176	Yes
row_738	PSTPIP1	11563	-0.014562040567398071	-0.06524761	Yes
row_739	AKIRIN2	11569	-0.014562040567398071	-0.06472378	Yes
row_740	RAB27A	11574	-0.01933032087981701	-0.06413651	Yes
row_741	SERINC5	11582	-0.023222412914037704	-0.063739575	Yes
row_742	RIF1	11584	-0.024380061775445938	-0.06296198	Yes
row_743	KLRD1	11588	-0.02655630372464657	-0.062311266	Yes
row_744	INPP5D	11598	-0.04213641956448555	-0.062041216	Yes
row_745	APBB1IP	11601	-0.04483745992183685	-0.061327063	Yes
row_746	CNOT7	11611	-0.05463995784521103	-0.061057013	Yes
row_747	CNPY3	11625	-0.06464832276105881	-0.061040737	Yes
row_748	GPI	11628	-0.06717296689748764	-0.060326584	Yes
row_749	MYO1G	11636	-0.06876587867736816	-0.059929647	Yes
row_750	PDE4B	11653	-0.07493951171636581	-0.060103703	Yes
row_751	AP3B1	11659	-0.07493951171636581	-0.05957988	Yes
row_752	ST3GAL1	11661	-0.07499432563781738	-0.05880228	Yes
row_753	MAP2K4	11695	-0.08749604225158691	-0.06005488	Yes
row_754	ADGRE5	11725	-0.09387955069541931	-0.061053704	Yes
row_755	ERBIN	11727	-0.09555748850107193	-0.060276106	Yes
row_756	PSMB10	11730	-0.09979786723852158	-0.05956195	Yes
row_757	CMTM3	11734	-0.09979786723852158	-0.058911238	Yes
row_758	NFKB2	11758	-0.10685858875513077	-0.0595294	Yes
row_759	ADARB1	11760	-0.10685858875513077	-0.058751803	Yes
row_760	ROMO1	11771	-0.10857002437114716	-0.058545195	Yes
row_761	RNF31	11772	-0.10857002437114716	-0.057704154	Yes
row_762	NOD1	11775	-0.10857002437114716	-0.056989998	Yes
row_763	CXCR2	11779	-0.10857002437114716	-0.056339286	Yes
row_764	NLRC5	11786	-0.1121106743812561	-0.055878904	Yes
row_765	TMEM106A	11808	-0.11721190810203552	-0.05637018	Yes
row_766	RPS6KB1	11818	-0.11721190810203552	-0.05610013	Yes
row_767	PTPN22	11821	-0.11721190810203552	-0.055385977	Yes
row_768	MYC	11838	-0.11721190810203552	-0.055560034	Yes
row_769	IRF7	11851	-0.11721190810203552	-0.055480313	Yes
row_770	FCGRT	11856	-0.11721190810203552	-0.054893047	Yes
row_771	ORAI1	11883	-0.119625523686409	-0.05570154	Yes
row_772	SLA	11901	-0.12576591968536377	-0.05593904	Yes
row_773	VAV1	11908	-0.12597563862800598	-0.05547866	Yes
row_774	VAMP3	11909	-0.12597563862800598	-0.05463762	Yes
row_775	TGFB1	11915	-0.12597563862800598	-0.054113794	Yes
row_776	CD28	11966	-0.12597563862800598	-0.056444936	Yes
row_777	FLOT2	11991	-0.1278064250946045	-0.05712654	Yes
row_778	PHB	11993	-0.13105350732803345	-0.056348942	Yes
row_779	TUBB4B	12004	-0.13486185669898987	-0.056142338	Yes
row_780	TRAF3	12006	-0.13486185669898987	-0.05536474	Yes
row_781	TGFBR3	12008	-0.13486185669898987	-0.05458714	Yes
row_782	LAT2	12044	-0.13486185669898987	-0.055966627	Yes
row_783	FLNB	12058	-0.13486185669898987	-0.05595035	Yes
row_784	EIF2B1	12065	-0.13486185669898987	-0.055489972	Yes
row_785	DNASE2	12070	-0.13486185669898987	-0.054902703	Yes
row_786	CCR6	12075	-0.13486185669898987	-0.054315437	Yes
row_787	WNK1	12112	-0.1498001217842102	-0.05575837	Yes
row_788	TYK2	12114	-0.15025654435157776	-0.054980766	Yes
row_789	CCR7	12120	-0.15057478845119476	-0.05445694	Yes
row_790	TNFSF13B	12130	-0.16054612398147583	-0.054186895	Yes
row_791	SNAP23	12142	-0.16727758944034576	-0.054043733	Yes
row_792	PARP9	12157	-0.17407411336898804	-0.054090902	Yes
row_793	TCF7	12175	-0.18356946110725403	-0.0543284	Yes
row_794	RORA	12181	-0.18786323070526123	-0.053804576	Yes
row_795	MAP2K7	12186	-0.18786323070526123	-0.05321731	Yes
row_796	GNL1	12188	-0.18786323070526123	-0.05243971	Yes
row_797	IL17RA	12202	-0.19485627114772797	-0.052423436	Yes
row_798	REL	12211	-0.20191524922847748	-0.05208994	Yes
row_799	FLOT1	12219	-0.20360632240772247	-0.051693007	Yes
row_800	RPS6KA3	12229	-0.2107599824666977	-0.051422957	Yes
row_801	PRELID1	12263	-0.21261879801750183	-0.052675556	Yes
row_802	GBP1	12295	-0.21261879801750183	-0.05380127	Yes
row_803	GAB2	12297	-0.21261879801750183	-0.05302367	Yes
row_804	C3AR1	12319	-0.21261879801750183	-0.053514946	Yes
row_805	RPS19	12335	-0.21676328778266907	-0.053625558	Yes
row_806	HERC5	12340	-0.22349002957344055	-0.053038288	Yes
row_807	IRF1	12342	-0.22435247898101807	-0.05226069	Yes
row_808	CD48	12350	-0.23273643851280212	-0.051863752	Yes
row_809	RELA	12354	-0.23675091564655304	-0.05121304	Yes
row_810	STK11	12399	-0.24872665107250214	-0.053163525	Yes
row_811	CXCR6	12428	-0.24872665107250214	-0.054098904	Yes
row_812	DCLRE1C	12442	-0.25496238470077515	-0.05408263	Yes
row_813	YTHDF2	12443	-0.2553073763847351	-0.05324159	Yes
row_814	ZC3H12A	12450	-0.2581579089164734	-0.052781206	Yes
row_815	SMAD3	12459	-0.2581579089164734	-0.052447714	Yes
row_816	SIPA1	12461	-0.2581579089164734	-0.051670115	Yes
row_817	MKRN2	12468	-0.2581579089164734	-0.051209733	Yes
row_818	IPO7	12472	-0.2581579089164734	-0.05055902	Yes
row_819	APOBEC3G	12486	-0.2581579089164734	-0.050542746	Yes
row_820	IL2RG	12498	-0.2661069333553314	-0.050399587	Yes
row_821	MFHAS1	12521	-0.2676945626735687	-0.050954305	Yes
row_822	CRK	12532	-0.2676945626735687	-0.0507477	Yes
row_823	DHX36	12536	-0.26801660656929016	-0.05009699	Yes
row_824	RPL39	12543	-0.27203795313835144	-0.049636606	Yes
row_825	RPL13A	12544	-0.2724951207637787	-0.048795562	Yes
row_826	IL4R	12549	-0.2767670452594757	-0.048208296	Yes
row_827	SMPD1	12559	-0.2773369550704956	-0.047938246	Yes
row_828	SIGLEC10	12562	-0.2773369550704956	-0.04722409	Yes
row_829	RC3H1	12564	-0.2773369550704956	-0.04644649	Yes
row_830	ZFPM1	12686	-0.300010085105896	-0.053282138	Yes
row_831	ZDHHC1	12695	-0.300010085105896	-0.052948646	Yes
row_832	WNT5A	12721	-0.300010085105896	-0.053693697	Yes
row_833	VAV2	12749	-0.300010085105896	-0.054565635	Yes
row_834	USP18	12759	-0.300010085105896	-0.054295585	Yes
row_835	UBASH3A	12780	-0.300010085105896	-0.054723416	Yes
row_836	TTLL1	12792	-0.300010085105896	-0.054580253	Yes
row_837	TSPAN6	12800	-0.300010085105896	-0.054183315	Yes
row_838	TRIM59	12817	-0.300010085105896	-0.054357372	Yes
row_839	TRIM26	12819	-0.300010085105896	-0.053579774	Yes
row_840	TRIM11	12820	-0.300010085105896	-0.052738734	Yes
row_841	TRAF6	12826	-0.300010085105896	-0.05221491	Yes
row_842	TNIP2	12835	-0.300010085105896	-0.051881414	Yes
row_843	TNFRSF13C	12837	-0.300010085105896	-0.051103815	Yes
row_844	TLR6	12879	-0.300010085105896	-0.052863967	Yes
row_845	TLR4	12880	-0.300010085105896	-0.052022923	Yes
row_846	TLR10	12881	-0.300010085105896	-0.05118188	Yes
row_847	TLR1	12882	-0.300010085105896	-0.050340835	Yes
row_848	TENM1	12910	-0.300010085105896	-0.051212773	Yes
row_849	TEC	12914	-0.300010085105896	-0.05056206	Yes
row_850	TDGF1	12916	-0.300010085105896	-0.049784463	Yes
row_851	SWAP70	12948	-0.300010085105896	-0.050910175	Yes
row_852	STYK1	12954	-0.300010085105896	-0.05038635	Yes
row_853	STOML2	12962	-0.300010085105896	-0.049989413	Yes
row_854	SOCS5	12997	-0.300010085105896	-0.051305458	Yes
row_855	SLPI	13031	-0.300010085105896	-0.052558057	Yes
row_856	SLC39A10	13049	-0.300010085105896	-0.05279556	Yes
row_857	SLAMF1	13068	-0.300010085105896	-0.053096503	Yes
row_858	SEMA4A	13089	-0.300010085105896	-0.053524334	Yes
row_859	RORC	13133	-0.300010085105896	-0.055411372	Yes
row_860	RIPK3	13152	-0.300010085105896	-0.055712316	Yes
row_861	RIPK2	13153	-0.300010085105896	-0.054871272	Yes
row_862	RELB	13174	-0.300010085105896	-0.055299103	Yes
row_863	RAET1G	13190	-0.300010085105896	-0.05540972	Yes
row_864	RAB20	13195	-0.300010085105896	-0.05482245	Yes
row_865	PTK2	13210	-0.300010085105896	-0.05486962	Yes
row_866	PTGDR	13212	-0.300010085105896	-0.05409202	Yes
row_867	PSEN1	13220	-0.300010085105896	-0.053695083	Yes
row_868	PRR7	13223	-0.300010085105896	-0.052980926	Yes
row_869	PPP1R14B	13239	-0.300010085105896	-0.05309154	Yes
row_870	POU2AF1	13250	-0.300010085105896	-0.052884933	Yes
row_871	PIK3CG	13296	-0.300010085105896	-0.054898858	Yes
row_872	PIK3CA	13297	-0.300010085105896	-0.054057818	Yes
row_873	PDE12	13322	-0.300010085105896	-0.054739423	Yes
row_874	PARP3	13339	-0.300010085105896	-0.05491348	Yes
row_875	OTUD7B	13351	-0.300010085105896	-0.054770317	Yes
row_876	OTOP1	13353	-0.300010085105896	-0.05399272	Yes
row_877	OAS3	13364	-0.300010085105896	-0.053786114	Yes
row_878	NR1D1	13380	-0.300010085105896	-0.053896725	Yes
row_879	NLRP3	13389	-0.300010085105896	-0.053563233	Yes
row_880	NKG7	13392	-0.300010085105896	-0.052849077	Yes
row_881	NCR3LG1	13409	-0.300010085105896	-0.053023133	Yes
row_882	NBN	13414	-0.300010085105896	-0.052435867	Yes
row_883	METTL3	13490	-0.300010085105896	-0.056353103	Yes
row_884	MEF2C	13496	-0.300010085105896	-0.05582928	Yes
row_885	MDK	13503	-0.300010085105896	-0.055368897	Yes
row_886	MAP2K6	13519	-0.300010085105896	-0.05547951	Yes
row_887	LY96	13533	-0.300010085105896	-0.055463236	Yes
row_888	LRRC14	13542	-0.300010085105896	-0.055129744	Yes
row_889	LRP1	13546	-0.300010085105896	-0.05447903	Yes
row_890	LGALS9	13737	-0.300010085105896	-0.0656923	Yes
row_891	LFNG	13738	-0.300010085105896	-0.064851254	Yes
row_892	KLRC4-KLRK1	13757	-0.300010085105896	-0.0651522	Yes
row_893	KLRC1	13758	-0.300010085105896	-0.064311154	Yes
row_894	KDM5D	13776	-0.300010085105896	-0.06454866	Yes
row_895	KCNN4	13782	-0.300010085105896	-0.06402483	Yes
row_896	ITGAM	13799	-0.300010085105896	-0.06419889	Yes
row_897	ITFG2	13803	-0.300010085105896	-0.06354818	Yes
row_898	IL7	13822	-0.300010085105896	-0.06384912	Yes
row_899	IL4I1	13823	-0.300010085105896	-0.06300808	Yes
row_900	IL2RA	13824	-0.300010085105896	-0.062167034	Yes
row_901	IKBKE	13827	-0.300010085105896	-0.061452877	Yes
row_902	IFNG	13836	-0.300010085105896	-0.061119385	Yes
row_903	IFNAR1	13837	-0.300010085105896	-0.06027834	Yes
row_904	IFI27	13839	-0.300010085105896	-0.059500743	Yes
row_905	IDO1	13841	-0.300010085105896	-0.058723144	Yes
row_906	HLA-H	13873	-0.300010085105896	-0.059848856	Yes
row_907	HHLA2	13886	-0.300010085105896	-0.05976914	Yes
row_908	GRAMD4	13916	-0.300010085105896	-0.060767964	Yes
row_909	GPR65	13920	-0.300010085105896	-0.060117252	Yes
row_910	GPLD1	13926	-0.300010085105896	-0.059593428	Yes
row_911	GEM	13949	-0.300010085105896	-0.060148146	Yes
row_912	GCSAM	13952	-0.300010085105896	-0.05943399	Yes
row_913	GBP6	13955	-0.300010085105896	-0.058719836	Yes
row_914	FGL1	13989	-0.300010085105896	-0.059972435	Yes
row_915	FES	13996	-0.300010085105896	-0.059512053	Yes
row_916	FCGR2B	14003	-0.300010085105896	-0.059051674	Yes
row_917	FCER1G	14004	-0.300010085105896	-0.05821063	Yes
row_918	EIF2AK2	14096	-0.300010085105896	-0.06314297	Yes
row_919	ECM1	14101	-0.300010085105896	-0.0625557	Yes
row_920	CXCL1	14170	-0.300010085105896	-0.066028826	Yes
row_921	CTSH	14175	-0.300010085105896	-0.065441564	Yes
row_922	CTLA4	14178	-0.300010085105896	-0.0647274	Yes
row_923	CSF1R	14185	-0.300010085105896	-0.064267024	Yes
row_924	CR2	14192	-0.300010085105896	-0.063806646	Yes
row_925	COLEC11	14201	-0.300010085105896	-0.06347315	Yes
row_926	CLPB	14211	-0.300010085105896	-0.063203104	Yes
row_927	CLCF1	14220	-0.300010085105896	-0.06286961	Yes
row_928	CFH	14238	-0.300010085105896	-0.06310711	Yes
row_929	CD68	14259	-0.300010085105896	-0.06353494	Yes
row_930	CD38	14260	-0.300010085105896	-0.0626939	Yes
row_931	CD276	14261	-0.300010085105896	-0.061852854	Yes
row_932	CCRL2	14266	-0.300010085105896	-0.061265588	Yes
row_933	CCR9	14267	-0.300010085105896	-0.060424544	Yes
row_934	CCR4	14268	-0.300010085105896	-0.0595835	Yes
row_935	CCR2	14269	-0.300010085105896	-0.05874246	Yes
row_936	CCL3L1	14275	-0.300010085105896	-0.058218636	Yes
row_937	CCL2	14276	-0.300010085105896	-0.05737759	Yes
row_938	CASP4	14302	-0.300010085105896	-0.058122642	Yes
row_939	C5	14321	-0.300010085105896	-0.058423586	Yes
row_940	C12orf4	14351	-0.300010085105896	-0.05942241	Yes
row_941	BTLA	14359	-0.300010085105896	-0.059025474	Yes
row_942	BTK	14360	-0.300010085105896	-0.05818443	Yes
row_943	BMPR1A	14371	-0.300010085105896	-0.057977825	Yes
row_944	ATP7A	14401	-0.300010085105896	-0.05897665	Yes
row_945	ASS1	14414	-0.300010085105896	-0.058896933	Yes
row_946	AQP4	14432	-0.300010085105896	-0.05913443	Yes
row_947	APOBEC3H	14434	-0.300010085105896	-0.058356833	Yes
row_948	APOBEC3F	14435	-0.300010085105896	-0.05751579	Yes
row_949	APOBEC3A	14436	-0.300010085105896	-0.05667475	Yes
row_950	AIRE	14472	-0.300010085105896	-0.058054235	Yes
row_951	ADAM8	14489	-0.300010085105896	-0.05822829	Yes
row_952	ACKR4	14500	-0.300010085105896	-0.058021687	Yes
row_953	SERINC3	14517	-0.3005705177783966	-0.058195744	Yes
row_954	CD74	14518	-0.3026050329208374	-0.0573547	Yes
row_955	BATF	14526	-0.30669790506362915	-0.056957763	Yes
row_956	SLAMF7	14541	-0.32209089398384094	-0.057004932	Yes
row_957	MX1	14544	-0.32209089398384094	-0.056290776	Yes
row_958	PSMB4	14575	-0.3413562476634979	-0.057353046	Yes
row_959	IL6ST	14594	-0.36660319566726685	-0.05765399	Yes
row_960	WRNIP1	14603	-0.36920204758644104	-0.057320498	Yes
row_961	ZBTB1	14624	-0.3790328800678253	-0.05774833	Yes
row_962	PDCD1	14637	-0.3790328800678253	-0.05766861	Yes
row_963	EIF2B5	14645	-0.3790328800678253	-0.057271674	Yes
row_964	UBQLN1	14653	-0.38239341974258423	-0.056874737	Yes
row_965	RGCC	14662	-0.3889559805393219	-0.05654124	Yes
row_966	NLRP1	14684	-0.39024418592453003	-0.057032518	Yes
row_967	DTX3L	14713	-0.3989716172218323	-0.0579679	Yes
row_968	GBP2	14722	-0.4061189293861389	-0.057634406	Yes
row_969	IL1R1	14735	-0.4090800881385803	-0.05755469	Yes
row_970	AKAP8	14744	-0.4090800881385803	-0.057221197	Yes
row_971	N4BP1	14753	-0.41928163170814514	-0.0568877	Yes
row_972	CST7	14761	-0.41928163170814514	-0.056490764	Yes
row_973	PTPN1	14768	-0.4222254753112793	-0.056030385	Yes
row_974	MAPKAPK2	14776	-0.43036597967147827	-0.055633448	Yes
row_975	KIF5B	14793	-0.4599098563194275	-0.055807505	Yes
row_976	ZBTB7B	14838	-0.4786364436149597	-0.057757985	Yes
row_977	XCL2	14842	-0.4786364436149597	-0.057107273	Yes
row_978	VPREB3	14850	-0.4786364436149597	-0.056710336	Yes
row_979	TYROBP	14868	-0.4786364436149597	-0.05694784	Yes
row_980	TRIM14	14882	-0.4786364436149597	-0.056931563	Yes
row_981	TREX1	14884	-0.4786364436149597	-0.056153964	Yes
row_982	TRAT1	14885	-0.4786364436149597	-0.05531292	Yes
row_983	TRAF2	14888	-0.4786364436149597	-0.054598767	Yes
row_984	TP53BP1	14892	-0.4786364436149597	-0.053948052	Yes
row_985	TNK1	14894	-0.4786364436149597	-0.053170454	Yes
row_986	TNIP3	14895	-0.4786364436149597	-0.05232941	Yes
row_987	TGFB3	14916	-0.4786364436149597	-0.052757245	Yes
row_988	TBK1	14922	-0.4786364436149597	-0.05223342	Yes
row_989	SPPL2A	14944	-0.4786364436149597	-0.052724693	Yes
row_990	SP2	14946	-0.4786364436149597	-0.051947095	Yes
row_991	SIT1	14972	-0.4786364436149597	-0.052692145	Yes
row_992	SHMT2	14974	-0.4786364436149597	-0.051914547	Yes
row_993	SEMA7A	14984	-0.4786364436149597	-0.051644497	Yes
row_994	RHBDF2	15020	-0.4786364436149597	-0.053023983	Yes
row_995	RAP1GAP2	15027	-0.4786364436149597	-0.052563604	Yes
row_996	PRKCD	15052	-0.4786364436149597	-0.05324521	Yes
row_997	POLR3K	15067	-0.4786364436149597	-0.05329238	Yes
row_998	POLR3E	15068	-0.4786364436149597	-0.052451335	Yes
row_999	PNP	15075	-0.4786364436149597	-0.051990956	Yes
row_1000	PELI1	15099	-0.4786364436149597	-0.05260912	Yes
row_1001	NRROS	15123	-0.4786364436149597	-0.053227283	Yes
row_1002	MLH1	15175	-0.4786364436149597	-0.05562187	Yes
row_1003	MICB	15178	-0.4786364436149597	-0.054907713	Yes
row_1004	MAP4K2	15191	-0.4786364436149597	-0.054827996	Yes
row_1005	MAP3K5	15192	-0.4786364436149597	-0.05398695	Yes
row_1006	LIG4	15253	-0.4786364436149597	-0.056952532	Yes
row_1007	KMT5C	15261	-0.4786364436149597	-0.056555595	Yes
row_1008	IL1RL1	15283	-0.4786364436149597	-0.05704687	Yes
row_1009	IL18RAP	15284	-0.4786364436149597	-0.056205828	Yes
row_1010	IL12RB1	15285	-0.4786364436149597	-0.055364784	Yes
row_1011	IFNLR1	15289	-0.4786364436149597	-0.054714072	Yes
row_1012	IFITM3	15290	-0.4786364436149597	-0.05387303	Yes
row_1013	IFIT5	15291	-0.4786364436149597	-0.05303199	Yes
row_1014	IFI35	15292	-0.4786364436149597	-0.052190945	Yes
row_1015	HLA-DRB1	15299	-0.4786364436149597	-0.051730566	Yes
row_1016	GFER	15326	-0.4786364436149597	-0.052539058	Yes
row_1017	GCSAML	15327	-0.4786364436149597	-0.051698014	Yes
row_1018	GATA2	15332	-0.4786364436149597	-0.05111075	Yes
row_1019	FOXP3	15339	-0.4786364436149597	-0.050650366	Yes
row_1020	FADD	15363	-0.4786364436149597	-0.05126853	Yes
row_1021	EMP2	15374	-0.4786364436149597	-0.051061925	Yes
row_1022	DUSP10	15383	-0.4786364436149597	-0.05072843	Yes
row_1023	DEFB1	15400	-0.4786364436149597	-0.050902486	Yes
row_1024	DDX58	15402	-0.4786364436149597	-0.050124887	Yes
row_1025	DAB2IP	15407	-0.4786364436149597	-0.04953762	Yes
row_1026	CUEDC2	15413	-0.4786364436149597	-0.049013797	Yes
row_1027	CDC42EP2	15439	-0.4786364436149597	-0.049758844	Yes
row_1028	CD200R1	15442	-0.4786364436149597	-0.04904469	Yes
row_1029	CCL28	15444	-0.4786364436149597	-0.048267093	Yes
row_1030	CASP1	15447	-0.4786364436149597	-0.047552936	Yes
row_1031	CACNB3	15449	-0.4786364436149597	-0.046775337	Yes
row_1032	C1QBP	15458	-0.4786364436149597	-0.046441842	Yes
row_1033	BCL10	15479	-0.4786364436149597	-0.046869677	Yes
row_1034	ATP6V0A2	15486	-0.4786364436149597	-0.046409294	Yes
row_1035	APOBEC3D	15498	-0.4786364436149597	-0.04626613	Yes
row_1036	ALOX5	15515	-0.4786364436149597	-0.046440188	Yes
row_1037	AKAP1	15520	-0.4786364436149597	-0.045852922	Yes
row_1038	SEMA4D	15551	-0.4860587418079376	-0.04691519	Yes
row_1039	NR1H2	15552	-0.4905725419521332	-0.04607415	Yes
row_1040	UNC13D	15556	-0.4983810484409332	-0.045423437	Yes
row_1041	IL18R1	15566	-0.4983810484409332	-0.045153387	Yes
row_1042	PTGER4	15579	-0.5086091756820679	-0.04507367	Yes
row_1043	DOCK11	15589	-0.5086091756820679	-0.04480362	Yes
row_1044	GAPDH	15595	-0.5122060179710388	-0.044279795	Yes
row_1045	BIRC2	15609	-0.518919825553894	-0.04426352	Yes
row_1046	CD7	15619	-0.5243445038795471	-0.04399347	Yes
row_1047	IFI16	15620	-0.5285698175430298	-0.04315243	Yes
row_1048	RNF185	15623	-0.5293130874633789	-0.042438272	Yes
row_1049	IL16	15626	-0.5293130874633789	-0.041724116	Yes
row_1050	ZYX	15631	-0.5310465097427368	-0.04113685	Yes
row_1051	BTN3A1	15647	-0.5397891998291016	-0.04124746	Yes
row_1052	TNK2	15654	-0.5503482818603516	-0.040787082	Yes
row_1053	CD55	15666	-0.5581676959991455	-0.04064392	Yes
row_1054	TRIM13	15668	-0.5609906315803528	-0.03986632	Yes
row_1055	MATR3	15691	-0.592526376247406	-0.04042104	Yes
row_1056	HLA-F	15694	-0.5932841300964355	-0.039706882	Yes
row_1057	FKBP1A	15703	-0.6150742769241333	-0.03937339	Yes
row_1058	CTSC	15708	-0.6270996332168579	-0.03878612	Yes
row_1059	USP15	15709	-0.627363920211792	-0.03794508	Yes
row_1060	CD8B	15717	-0.627363920211792	-0.037548143	Yes
row_1061	RAC2	15723	-0.6358788013458252	-0.03702432	Yes
row_1062	XCL1	15757	-0.637285053730011	-0.03827692	Yes
row_1063	TRIM62	15782	-0.637285053730011	-0.038958523	Yes
row_1064	TIFA	15796	-0.637285053730011	-0.03894225	Yes
row_1065	TBX21	15801	-0.637285053730011	-0.03835498	Yes
row_1066	TAPBPL	15804	-0.637285053730011	-0.037640825	Yes
row_1067	SNX6	15813	-0.637285053730011	-0.037307333	Yes
row_1068	RC3H2	15863	-0.637285053730011	-0.039575033	Yes
row_1069	RARA	15866	-0.637285053730011	-0.038860876	Yes
row_1070	PQBP1	15878	-0.637285053730011	-0.038717717	Yes
row_1071	PI3	15891	-0.637285053730011	-0.038637996	Yes
row_1072	LYAR	15937	-0.637285053730011	-0.04065192	Yes
row_1073	LRP8	15942	-0.637285053730011	-0.040064655	Yes
row_1074	LAIR1	15955	-0.637285053730011	-0.039984938	Yes
row_1075	KLRG1	15956	-0.637285053730011	-0.039143894	Yes
row_1076	GZMA	15979	-0.637285053730011	-0.039698612	Yes
row_1077	GNLY	15986	-0.637285053730011	-0.039238233	Yes
row_1078	GFI1	15990	-0.637285053730011	-0.038587518	Yes
row_1079	GBF1	15992	-0.637285053730011	-0.03780992	Yes
row_1080	FAS	16005	-0.637285053730011	-0.037730202	Yes
row_1081	EXOSC6	16014	-0.637285053730011	-0.03739671	Yes
row_1082	ERAP1	16018	-0.637285053730011	-0.036746	Yes
row_1083	EIF2B2	16022	-0.637285053730011	-0.036095288	Yes
row_1084	DAPK3	16038	-0.637285053730011	-0.0362059	Yes
row_1085	CXCR3	16044	-0.637285053730011	-0.035682075	Yes
row_1086	CD58	16063	-0.637285053730011	-0.03598302	Yes
row_1087	ALPK1	16098	-0.637285053730011	-0.037299063	Yes
row_1088	BANF1	16121	-0.6447096467018127	-0.03785378	Yes
row_1089	PLEKHA1	16140	-0.6592592597007751	-0.038154725	Yes
row_1090	CSK	16148	-0.6695988178253174	-0.037757788	Yes
row_1091	APPL2	16181	-0.6918290853500366	-0.038946945	Yes
row_1092	SFPQ	16191	-0.7181404829025269	-0.038676895	Yes
row_1093	TRIM27	16211	-0.7774839401245117	-0.039041284	Yes
row_1094	ACTG1	16219	-0.7811469435691833	-0.038644347	Yes
row_1095	TXK	16247	-0.7872380614280701	-0.039516285	Yes
row_1096	TSC1	16251	-0.7872380614280701	-0.038865574	Yes
row_1097	TRIM8	16252	-0.7872380614280701	-0.03802453	Yes
row_1098	TRIM68	16253	-0.7872380614280701	-0.037183486	Yes
row_1099	TRIM58	16254	-0.7872380614280701	-0.036342442	Yes
row_1100	TAP1	16263	-0.7872380614280701	-0.03600895	Yes
row_1101	STAT1	16268	-0.7872380614280701	-0.035421684	Yes
row_1102	SPPL2B	16269	-0.7872380614280701	-0.03458064	Yes
row_1103	PVRIG	16290	-0.7872380614280701	-0.03500847	Yes
row_1104	PSMA1	16296	-0.7872380614280701	-0.034484647	Yes
row_1105	PRKD2	16299	-0.7872380614280701	-0.03377049	Yes
row_1106	PRKCQ	16300	-0.7872380614280701	-0.03292945	Yes
row_1107	PPP2R3C	16302	-0.7872380614280701	-0.032151848	Yes
row_1108	PLCG2	16305	-0.7872380614280701	-0.031437695	Yes
row_1109	PLCG1	16306	-0.7872380614280701	-0.030596651	Yes
row_1110	HK1	16355	-0.7872380614280701	-0.032800905	Yes
row_1111	FCRL3	16370	-0.7872380614280701	-0.032848075	Yes
row_1112	FCHO1	16371	-0.7872380614280701	-0.032007035	Yes
row_1113	CD79A	16396	-0.7872380614280701	-0.03268864	Yes
row_1114	AHR	16424	-0.7872380614280701	-0.033560578	Yes
row_1115	ARRB2	16428	-0.7901743650436401	-0.032909866	Yes
row_1116	IL32	16435	-0.8089470863342285	-0.032449484	Yes
row_1117	HLA-A	16453	-0.8302413821220398	-0.032686986	Yes
row_1118	FER	16459	-0.8434426784515381	-0.03216316	Yes
row_1119	ZC3HAV1	16470	-0.8687747120857239	-0.031956557	Yes
row_1120	RNASET2	16474	-0.8772993683815002	-0.031305842	Yes
row_1121	MAP3K1	16479	-0.8861756324768066	-0.030718576	Yes
row_1122	NLRC3	16481	-0.8943613767623901	-0.029940978	Yes
row_1123	CD96	16499	-0.9230765700340271	-0.030178478	Yes
row_1124	ST6GAL1	16521	-0.9326937198638916	-0.030669753	Yes
row_1125	SMAD7	16522	-0.9326937198638916	-0.02982871	Yes
row_1126	NPLOC4	16535	-0.9326937198638916	-0.029748991	Yes
row_1127	MTOR	16541	-0.9326937198638916	-0.029225167	Yes
row_1128	LAX1	16551	-0.9326937198638916	-0.028955117	Yes
row_1129	HMCES	16562	-0.9326937198638916	-0.028748512	Yes
row_1130	DPP8	16577	-0.9326937198638916	-0.028795682	Yes
row_1131	CTSW	16578	-0.9326937198638916	-0.027954638	Yes
row_1132	BAG6	16602	-0.9326937198638916	-0.028572802	Yes
row_1133	EZR	16613	-0.9356687068939209	-0.028366195	Yes
row_1134	PJA2	16619	-0.9536697268486023	-0.02784237	Yes
row_1135	ADAR	16626	-0.9683411717414856	-0.02738199	Yes
row_1136	EOMES	16628	-0.9766747951507568	-0.026604392	Yes
row_1137	PTPRC	16631	-0.9833263754844666	-0.025890237	Yes
row_1138	FOXP1	16639	-1.0132662057876587	-0.0254933	Yes
row_1139	TNFSF14	16661	-1.075757384300232	-0.025984574	Yes
row_1140	THEMIS	16663	-1.075757384300232	-0.025206976	Yes
row_1141	SIRT1	16670	-1.075757384300232	-0.024746595	Yes
row_1142	ISG20	16691	-1.075757384300232	-0.025174426	Yes
row_1143	IRAK1	16692	-1.075757384300232	-0.024333384	Yes
row_1144	GBP5	16695	-1.075757384300232	-0.023619227	Yes
row_1145	GBP3	16696	-1.075757384300232	-0.022778185	Yes
row_1146	NFATC2	16717	-1.1205686330795288	-0.023206016	Yes
row_1147	EP300	16721	-1.1338661909103394	-0.022555305	Yes
row_1148	RTN4	16724	-1.1454600095748901	-0.02184115	Yes
row_1149	CD164	16727	-1.1553114652633667	-0.021126995	Yes
row_1150	CORO1A	16731	-1.1710745096206665	-0.020476282	Yes
row_1151	CD8A	16732	-1.1745926141738892	-0.01963524	Yes
row_1152	JAK3	16762	-1.2176642417907715	-0.020634064	Yes
row_1153	ITK	16779	-1.2346750497817993	-0.020808121	Yes
row_1154	PHB2	16782	-1.253710150718689	-0.020093966	Yes
row_1155	PAK2	16785	-1.277817726135254	-0.01937981	Yes
row_1156	PRKCH	16790	-1.304010272026062	-0.018792542	Yes
row_1157	IL7R	16795	-1.3205087184906006	-0.018205274	Yes
row_1158	RPS6	16796	-1.3215900659561157	-0.017364232	Yes
row_1159	HLA-E	16798	-1.3274869918823242	-0.016586632	Yes
row_1160	TRIM56	16806	-1.3592159748077393	-0.016189694	Yes
row_1161	RNF166	16811	-1.3592159748077393	-0.015602428	Yes
row_1162	CD4	16821	-1.3592159748077393	-0.0153323775	Yes
row_1163	BIRC3	16834	-1.4262537956237793	-0.01525266	Yes
row_1164	ANXA1	16837	-1.4543482065200806	-0.014538504	Yes
row_1165	ETS1	16840	-1.4867475032806396	-0.013824348	Yes
row_1166	TAP2	16847	-1.5009711980819702	-0.013363969	Yes
row_1167	SBNO2	16849	-1.5009711980819702	-0.012586369	Yes
row_1168	IFITM1	16858	-1.5288264751434326	-0.012252876	Yes
row_1169	MBP	16861	-1.5861433744430542	-0.011538721	Yes
row_1170	LCP1	16863	-1.587262749671936	-0.010761121	Yes
row_1171	LAT	16872	-1.672780156135559	-0.010427629	Yes
row_1172	CCL5	16873	-1.68007230758667	-0.009586586	Yes
row_1173	VIM	16879	-1.7460243701934814	-0.009062761	Yes
row_1174	ITM2A	16885	-1.7866421937942505	-0.008538937	Yes
row_1175	PAG1	16890	-1.8290152549743652	-0.007951668	Yes
row_1176	RPS3	16897	-1.9076855182647705	-0.0074912882	Yes
row_1177	TNFAIP3	16910	-2.108158588409424	-0.00741157	Yes
row_1178	HLA-C	16911	-2.1313467025756836	-0.006570527	Yes
row_1179	JAK1	16915	-2.2445151805877686	-0.0059198155	Yes
row_1180	RGS1	16919	-2.3736000061035156	-0.0052691037	Yes
row_1181	CASP8	16920	-2.4252877235412598	-0.0044280607	Yes
row_1182	BTN3A2	16924	-2.5246081352233887	-0.003777349	Yes
row_1183	PTK2B	16926	-2.5765366554260254	-0.0029997497	Yes
row_1184	RPL30	16937	-3.3646326065063477	-0.0027931442	Yes
row_1185	IFITM2	16938	-3.3932955265045166	-0.0019521012	Yes
row_1186	IGLL5	16941	-3.995939254760742	-0.0012379457	Yes
row_1187	B2M	16945	-4.9339470863342285	-5.8723404E-4	Yes
row_1188	HLA-B	16948	-5.6751017570495605	1.269214E-4	Yes

## Sheet: GOMF_CYTOKINE_RECEPTOR_ACTIVITY
NAME	SYMBOL	RANK IN GENE LIST	RANK METRIC SCORE	RUNNING ES	CORE ENRICHMENT		Dataset	cl1
row_0	IL13RA1	634	1.1875566244125366	-0.024412476	No		GeneSet	GOMF_CYTOKINE_RECEPTOR_ACTIVITY
row_1	IL10RB	727	1.0970474481582642	-0.016706431	No		Enrichment Score (ES)	-0.35599688
row_2	MPL	1367	0.8115611672401428	-0.041415203	No		Normalized Enrichment Score (NES)	-3.6797624
row_3	IL23R	1604	0.8115611672401428	-0.042242493	No		Nominal p-value	0.0
row_4	IL12B	1606	0.8115611672401428	-0.029143859	No		FDR q-value	0.0
row_5	CSF2RB	1820	0.8115611672401428	-0.028608186	No
row_6	IL27RA	2977	0.3450092077255249	-0.08395399	No
row_7	IFNAR2	3108	0.31084001064300537	-0.0784998	No
row_8	IL21R	3965	0.21261879801750183	-0.116067834	No
row_9	IL1RAP	3966	0.21261879801750183	-0.10290994	No
row_10	F3	4005	0.21261879801750183	-0.0920039	No
row_11	CXCR4	4609	0.08027447760105133	-0.114579335	No
row_12	IL2RB	4688	0.05529123917222023	-0.10604366	No
row_13	PRLR	6963	0.0	-0.22764131	No
row_14	IL5RA	9130	0.0	-0.34283897	Yes
row_15	IL22RA2	9137	0.0	-0.33003664	Yes
row_16	IL20RB	9140	0.0	-0.31699726	Yes
row_17	IL20RA	9141	0.0	-0.30383936	Yes
row_18	IL1R2	9143	0.0	-0.29074073	Yes
row_19	IL17RD	9147	0.0	-0.27776062	Yes
row_20	IL17RC	9148	0.0	-0.26460272	Yes
row_21	IL17RB	9149	0.0	-0.25144482	Yes
row_22	IL13RA2	9152	0.0	-0.23840545	Yes
row_23	IFNGR2	9176	0.0	-0.22661051	Yes
row_24	GPR75	9419	0.0	-0.22779337	Yes
row_25	GPR35	9424	0.0	-0.21487251	Yes
row_26	GHR	9503	0.0	-0.20633684	Yes
row_27	GFRA3	9507	0.0	-0.19335672	Yes
row_28	GFRA1	9508	0.0	-0.18019882	Yes
row_29	FZD4	9563	0.0	-0.17024092	Yes
row_30	FLT3	9632	0.0	-0.16111267	Yes
row_31	EBI3	10001	0.0	-0.16976218	Yes
row_32	CXCR5	10247	0.0	-0.1711228	Yes
row_33	CSF3R	10285	0.0	-0.1601575	Yes
row_34	CRLF1	10298	0.0	-0.14771071	Yes
row_35	CMKLR1	10402	0.0	-0.14065652	Yes
row_36	CCR8	10605	0.0	-0.139469	Yes
row_37	CCR5	10606	0.0	-0.12631111	Yes
row_38	CCR10	10607	0.0	-0.113153204	Yes
row_39	ACKR2	11349	0.0	-0.14390643	Yes
row_40	IL6R	11537	-0.00959478598088026	-0.14183001	Yes
row_41	CXCR2	11779	-0.10857002437114716	-0.14295359	Yes
row_42	CCR6	12075	-0.13486185669898987	-0.14727718	Yes
row_43	CCR7	12120	-0.15057478845119476	-0.13672669	Yes
row_44	LEPR	12139	-0.16444116830825806	-0.124635465	Yes
row_45	IL17RA	12202	-0.19485627114772797	-0.115151644	Yes
row_46	CXCR6	12428	-0.24872665107250214	-0.11532708	Yes
row_47	IL10RA	12441	-0.2537503242492676	-0.1028803	Yes
row_48	IL2RG	12498	-0.2661069333553314	-0.09304092	Yes
row_49	IL4R	12549	-0.2767670452594757	-0.08284599	Yes
row_50	OSMR	13354	-0.300010085105896	-0.11733254	Yes
row_51	IL2RA	13824	-0.300010085105896	-0.13196723	Yes
row_52	IL15RA	13825	-0.300010085105896	-0.11880934	Yes
row_53	IFNAR1	13837	-0.300010085105896	-0.106303304	Yes
row_54	GFRAL	13948	-0.300010085105896	-0.09966393	Yes
row_55	EPOR	14073	-0.300010085105896	-0.09385418	Yes
row_56	CCRL2	14266	-0.300010085105896	-0.09207406	Yes
row_57	CCR9	14267	-0.300010085105896	-0.07891616	Yes
row_58	CCR4	14268	-0.300010085105896	-0.06575827	Yes
row_59	CCR2	14269	-0.300010085105896	-0.052600376	Yes
row_60	ACKR4	14500	-0.300010085105896	-0.05307211	Yes
row_61	CD74	14518	-0.3026050329208374	-0.040921625	Yes
row_62	IL6ST	14594	-0.36660319566726685	-0.032208174	Yes
row_63	IL1R1	14735	-0.4090800881385803	-0.027346574	Yes
row_64	LIFR	15254	-0.4786364436149597	-0.044884976	Yes
row_65	IL1RL1	15283	-0.4786364436149597	-0.03338634	Yes
row_66	IL18RAP	15284	-0.4786364436149597	-0.020228446	Yes
row_67	IL12RB1	15285	-0.4786364436149597	-0.00707055	Yes
row_68	IL11RA	15286	-0.4786364436149597	0.0060873446	Yes
row_69	IFNLR1	15289	-0.4786364436149597	0.01912672	Yes
row_70	IL18R1	15566	-0.4983810484409332	0.01592906	Yes
row_71	IFNGR1	15966	-0.637285053730011	0.005442511	Yes
row_72	CXCR3	16044	-0.637285053730011	0.014037443	Yes
row_73	CD44	16788	-1.2837588787078857	-0.01683429	Yes
row_74	IL7R	16795	-1.3205087184906006	-0.004031952	Yes
row_75	CD4	16821	-1.3592159748077393	0.007644461	Yes

## Sheet: GOMF_IMMUNE_RECEPTOR_ACTIVITY
NAME	SYMBOL	RANK IN GENE LIST	RANK METRIC SCORE	RUNNING ES	CORE ENRICHMENT		Dataset	cl1
row_0	C5AR1	158	1.922257423400879	-3.7341352E-4	No		GeneSet	GOMF_IMMUNE_RECEPTOR_ACTIVITY
row_1	IL13RA1	634	1.1875566244125366	-0.019571055	No		Enrichment Score (ES)	-0.34499797
row_2	IL10RB	727	1.0970474481582642	-0.016025228	No		Normalized Enrichment Score (NES)	-4.2344465
row_3	HLA-DRA	816	0.8422321677207947	-0.012241873	No		Nominal p-value	0.0
row_4	MPL	1367	0.8115611672401428	-0.035893194	No		FDR q-value	0.0
row_5	IL23R	1604	0.8115611672401428	-0.04089844	No
row_6	IL12B	1606	0.8115611672401428	-0.031948812	No
row_7	CSF2RB	1820	0.8115611672401428	-0.035588257	No
row_8	LILRB3	2425	0.6714473962783813	-0.062446233	No
row_9	MR1	2662	0.45044711232185364	-0.06745148	No
row_10	IL27RA	2977	0.3450092077255249	-0.07708854	No
row_11	HLA-DQB1	3046	0.3334830403327942	-0.072117545	No
row_12	IFNAR2	3108	0.31084001064300537	-0.06673086	No
row_13	IL21R	3965	0.21261879801750183	-0.1085532	No
row_14	IL1RAP	3966	0.21261879801750183	-0.0995442	No
row_15	F3	4005	0.21261879801750183	-0.09279172	No
row_16	CXCR4	4609	0.08027447760105133	-0.11959031	No
row_17	IL2RB	4688	0.05529123917222023	-0.115213126	No
row_18	PRLR	6963	0.0	-0.24123974	No
row_19	PIGR	7136	0.0	-0.24244452	No
row_20	LILRB2	8864	0.0	-0.33598894	Yes
row_21	LILRB1	8865	0.0	-0.32697994	Yes
row_22	LILRA6	8866	0.0	-0.31797093	Yes
row_23	LILRA5	8867	0.0	-0.30896193	Yes
row_24	LILRA4	8868	0.0	-0.29995292	Yes
row_25	LILRA2	8869	0.0	-0.2909439	Yes
row_26	KLRF1	8954	0.0	-0.28692302	Yes
row_27	KLRC2	8957	0.0	-0.27803278	Yes
row_28	KIR2DL4	8980	0.0	-0.2703302	Yes
row_29	IL5RA	9130	0.0	-0.27016914	Yes
row_30	IL22RA2	9137	0.0	-0.26151642	Yes
row_31	IL20RB	9140	0.0	-0.25262618	Yes
row_32	IL20RA	9141	0.0	-0.24361718	Yes
row_33	IL1R2	9143	0.0	-0.23466755	Yes
row_34	IL17RD	9147	0.0	-0.2258367	Yes
row_35	IL17RC	9148	0.0	-0.21682769	Yes
row_36	IL17RB	9149	0.0	-0.20781867	Yes
row_37	IL13RA2	9152	0.0	-0.19892843	Yes
row_38	IFNGR2	9176	0.0	-0.19128522	Yes
row_39	HLA-DQB2	9271	0.0	-0.18785815	Yes
row_40	HLA-DQA2	9272	0.0	-0.17884915	Yes
row_41	HLA-DQA1	9273	0.0	-0.16984014	Yes
row_42	HLA-DOB	9274	0.0	-0.16083112	Yes
row_43	HLA-DOA	9275	0.0	-0.15182212	Yes
row_44	GPR75	9419	0.0	-0.1513048	Yes
row_45	GPR35	9424	0.0	-0.14253332	Yes
row_46	GHR	9503	0.0	-0.13815613	Yes
row_47	GFRA3	9507	0.0	-0.12932527	Yes
row_48	GFRA1	9508	0.0	-0.12031627	Yes
row_49	FZD4	9563	0.0	-0.114513904	Yes
row_50	FPR3	9601	0.0	-0.10770205	Yes
row_51	FPR2	9602	0.0	-0.098693036	Yes
row_52	FLT3	9632	0.0	-0.09140612	Yes
row_53	EBI3	10001	0.0	-0.10424984	Yes
row_54	CXCR5	10247	0.0	-0.10978953	Yes
row_55	CSF3R	10285	0.0	-0.10297766	Yes
row_56	CRLF1	10298	0.0	-0.09468125	Yes
row_57	CR1	10308	0.0	-0.086206675	Yes
row_58	CMKLR1	10402	0.0	-0.082720235	Yes
row_59	CD160	10601	0.0	-0.08546894	Yes
row_60	CCR8	10605	0.0	-0.07663808	Yes
row_61	CCR5	10606	0.0	-0.06762908	Yes
row_62	CCR10	10607	0.0	-0.058620065	Yes
row_63	ACKR2	11349	0.0	-0.09361343	Yes
row_64	IL6R	11537	-0.00959478598088026	-0.09570894	Yes
row_65	HLA-DPA1	11538	-0.00959478598088026	-0.086699925	Yes
row_66	KLRD1	11588	-0.02655630372464657	-0.08060066	Yes
row_67	CXCR2	11779	-0.10857002437114716	-0.082874306	Yes
row_68	CCR6	12075	-0.13486185669898987	-0.09138311	Yes
row_69	CCR7	12120	-0.15057478845119476	-0.084986925	Yes
row_70	LEPR	12139	-0.16444116830825806	-0.077046804	Yes
row_71	IL17RA	12202	-0.19485627114772797	-0.071719505	Yes
row_72	C3AR1	12319	-0.21261879801750183	-0.06959885	Yes
row_73	CXCR6	12428	-0.24872665107250214	-0.067003146	Yes
row_74	IL10RA	12441	-0.2537503242492676	-0.058706727	Yes
row_75	IL2RG	12498	-0.2661069333553314	-0.053023133	Yes
row_76	IL4R	12549	-0.2767670452594757	-0.046983246	Yes
row_77	OSMR	13354	-0.300010085105896	-0.0857177	Yes
row_78	KLRC4-KLRK1	13757	-0.300010085105896	-0.10058043	Yes
row_79	KLRC1	13758	-0.300010085105896	-0.09157142	Yes
row_80	IL2RA	13824	-0.300010085105896	-0.086422265	Yes
row_81	IL15RA	13825	-0.300010085105896	-0.07741326	Yes
row_82	IFNAR1	13837	-0.300010085105896	-0.06905746	Yes
row_83	GFRAL	13948	-0.300010085105896	-0.06658051	Yes
row_84	FCGR2B	14003	-0.300010085105896	-0.060778156	Yes
row_85	FCER1G	14004	-0.300010085105896	-0.051769145	Yes
row_86	EPOR	14073	-0.300010085105896	-0.04679814	Yes
row_87	CTSH	14175	-0.300010085105896	-0.043786757	Yes
row_88	CR2	14192	-0.300010085105896	-0.035727866	Yes
row_89	CCRL2	14266	-0.300010085105896	-0.031053772	Yes
row_90	CCR9	14267	-0.300010085105896	-0.022044763	Yes
row_91	CCR4	14268	-0.300010085105896	-0.013035755	Yes
row_92	CCR2	14269	-0.300010085105896	-0.0040267454	Yes
row_93	ACKR4	14500	-0.300010085105896	-0.0086756935	Yes
row_94	CD74	14518	-0.3026050329208374	-6.7618524E-4	Yes
row_95	IL6ST	14594	-0.36660319566726685	0.0038791422	Yes
row_96	IL1R1	14735	-0.4090800881385803	0.0045746122	Yes
row_97	LIFR	15254	-0.4786364436149597	-0.017176474	Yes
row_98	IL1RL1	15283	-0.4786364436149597	-0.009830172	Yes
row_99	IL18RAP	15284	-0.4786364436149597	-8.211626E-4	Yes
row_100	IL12RB1	15285	-0.4786364436149597	0.008187846	Yes
row_101	IL11RA	15286	-0.4786364436149597	0.017196856	Yes
row_102	IFNLR1	15289	-0.4786364436149597	0.0260871	Yes
row_103	HLA-DRB1	15299	-0.4786364436149597	0.034561668	Yes
row_104	CD200R1	15442	-0.4786364436149597	0.035138372	Yes
row_105	IL18R1	15566	-0.4983810484409332	0.036843345	Yes
row_106	IFNGR1	15966	-0.637285053730011	0.022158766	Yes
row_107	CXCR3	16044	-0.637285053730011	0.02659533	Yes
row_108	CD44	16788	-1.2837588787078857	-0.0085168015	Yes
row_109	IL7R	16795	-1.3205087184906006	1.3591352E-4	Yes
row_110	CD4	16821	-1.3592159748077393	0.0076603624	Yes

## Sheet: REACTOME_CELLULAR_RESPONSES_TO_
NAME	SYMBOL	RANK IN GENE LIST	RANK METRIC SCORE	RUNNING ES	CORE ENRICHMENT		Dataset	cl1
row_0	XPO1	23	2.830573320388794	1.2261278E-4	Yes		GeneSet	REACTOME_CELLULAR_RESPONSES_TO_STIMULI
row_1	TXN	36	2.597040891647339	9.201136E-4	Yes		Enrichment Score (ES)	0.13323297
row_2	TP53	41	2.4546122550964355	0.002208442	Yes		Normalized Enrichment Score (NES)	3.762424
row_3	DNAJA4	54	2.4546122550964355	0.0030059428	Yes		Nominal p-value	0.0
row_4	BACH1	65	2.2180542945861816	0.0039261505	Yes		FDR q-value	0.0
row_5	SOD2	76	2.1289875507354736	0.004846358	Yes
row_6	GPX1	87	2.024050235748291	0.005766566	Yes
row_7	IGFBP7	135	1.922257423400879	0.004416696	Yes
row_8	ID1	136	1.922257423400879	0.005950438	Yes
row_9	ATF4	171	1.7397464513778687	0.0053981626	Yes
row_10	PSMF1	172	1.7328293323516846	0.006931905	Yes
row_11	LMNA	179	1.719164490699768	0.008097527	Yes
row_12	ATP6V1A	211	1.6592634916305542	0.007729312	Yes
row_13	RHEB	225	1.6362192630767822	0.00846546	Yes
row_14	HDAC6	229	1.6242568492889404	0.009815141	Yes
row_15	EIF2S2	230	1.6154260635375977	0.011348884	Yes
row_16	NUP214	232	1.6068922281265259	0.012821272	Yes
row_17	PSMA7	235	1.5919607877731323	0.014232308	Yes
row_18	ATP6V0B	240	1.5665860176086426	0.015520636	Yes
row_19	MAPK14	242	1.5460256338119507	0.016993025	Yes
row_20	ATM	244	1.5078473091125488	0.018465415	Yes
row_21	PSMD11	245	1.5049388408660889	0.019999156	Yes
row_22	UBE2D1	273	1.3812990188598633	0.019876355	Yes
row_23	RPS6KA1	332	1.3812990188598633	0.017851597	Yes
row_24	NOX4	376	1.3812990188598633	0.01674714	Yes
row_25	HSPA6	447	1.3812990188598633	0.0139861405	Yes
row_26	EZH2	475	1.3812990188598633	0.013863339	Yes
row_27	EP400	479	1.3812990188598633	0.015213021	Yes
row_28	DEPDC5	490	1.3812990188598633	0.016133228	Yes
row_29	CARM1	510	1.3812990188598633	0.016501255	Yes
row_30	ATF2	524	1.3812990188598633	0.017237402	Yes
row_31	ANAPC10	534	1.3812990188598633	0.018218964	Yes
row_32	PPARA	545	1.3324241638183594	0.019139173	Yes
row_33	PSMA5	551	1.3057399988174438	0.020366147	Yes
row_34	LAMTOR5	572	1.2204071283340454	0.02067282	Yes
row_35	PRDX3	588	1.2071269750595093	0.02128626	Yes
row_36	COX20	604	1.2062153816223145	0.0218997	Yes
row_37	PRDX1	611	1.2017022371292114	0.023065323	Yes
row_38	CDKN1A	643	1.1875566244125366	0.022697108	Yes
row_39	GSR	649	1.185595989227295	0.023924083	Yes
row_40	DYNC1H1	654	1.1763412952423096	0.02521241	Yes
row_41	ANAPC16	688	1.166058897972107	0.02472149	Yes
row_42	PSMC1	706	1.148875117301941	0.025212223	Yes
row_43	DNAJB9	713	1.148875117301941	0.026377844	Yes
row_44	RPLP0	721	1.129795789718628	0.027482113	Yes
row_45	DCTN1	725	1.1035279035568237	0.028831795	Yes
row_46	TFDP2	734	1.050713300704956	0.029874709	Yes
row_47	RPL5	767	0.914769172668457	0.029445142	Yes
row_48	TNRC6C	775	0.908766508102417	0.030549409	Yes
row_49	COX6B1	776	0.908766508102417	0.03208315	Yes
row_50	XBP1	784	0.8934118747711182	0.03318742	Yes
row_51	ATP6V0E1	787	0.8926997184753418	0.034598455	Yes
row_52	EDEM1	795	0.8803756237030029	0.035702724	Yes
row_53	DYNC1LI2	796	0.8803756237030029	0.037236463	Yes
row_54	TXN2	801	0.8674268126487732	0.03852479	Yes
row_55	BAG5	824	0.8417909741401672	0.03870876	Yes
row_56	RPS27L	826	0.835197389125824	0.04018115	Yes
row_57	ATP6V1H	839	0.8165032863616943	0.040978648	Yes
row_58	UBE2C	949	0.8115611672401428	0.035824865	Yes
row_59	RXRA	1147	0.8115611672401428	0.025271976	Yes
row_60	RPL26L1	1155	0.8115611672401428	0.026376244	Yes
row_61	RPL21	1158	0.8115611672401428	0.02778728	Yes
row_62	POT1	1217	0.8115611672401428	0.02576252	Yes
row_63	NR3C2	1305	0.8115611672401428	0.021958513	Yes
row_64	NPRL3	1309	0.8115611672401428	0.023308195	Yes
row_65	MAPK8	1409	0.8115611672401428	0.018767945	Yes
row_66	MAPK11	1410	0.8115611672401428	0.020301687	Yes
row_67	IMPACT	1600	0.8115611672401428	0.010239625	Yes
row_68	HSPB8	1620	0.8115611672401428	0.010607652	Yes
row_69	HSPA4L	1621	0.8115611672401428	0.012141394	Yes
row_70	HSPA2	1622	0.8115611672401428	0.0136751365	Yes
row_71	HIF1A	1633	0.8115611672401428	0.014595345	Yes
row_72	EXTL3	1749	0.8115611672401428	0.009073439	Yes
row_73	EXTL2	1750	0.8115611672401428	0.010607181	Yes
row_74	ETS2	1752	0.8115611672401428	0.01207957	Yes
row_75	CYBB	1807	0.8115611672401428	0.010300226	Yes
row_76	CRTC1	1823	0.8115611672401428	0.010913666	Yes
row_77	BLVRB	1939	0.8115611672401428	0.005391761	Yes
row_78	BAG2	1949	0.8115611672401428	0.006373322	Yes
row_79	ATP6V1E2	1955	0.8115611672401428	0.007600297	Yes
row_80	ATF3	1962	0.8115611672401428	0.008765919	Yes
row_81	ARNT	1970	0.8115611672401428	0.009870186	Yes
row_82	ANAPC15	1984	0.8115611672401428	0.010606335	Yes
row_83	AGO1	1999	0.8115611672401428	0.011281128	Yes
row_84	HYOU1	2027	0.7915627360343933	0.011158327	Yes
row_85	ARFGAP1	2043	0.7823294997215271	0.011771767	Yes
row_86	KHSRP	2053	0.7723758220672607	0.012753328	Yes
row_87	HSBP1	2070	0.7669681906700134	0.013305415	Yes
row_88	HSPA9	2072	0.7642500400543213	0.014777805	Yes
row_89	TERF2	2080	0.7536879777908325	0.015882073	Yes
row_90	COX6A1	2095	0.7490099668502808	0.016556866	Yes
row_91	CUL1	2096	0.7476982474327087	0.01809061	Yes
row_92	NUP85	2109	0.7395446300506592	0.01888811	Yes
row_93	MTF1	2111	0.7395446300506592	0.020360498	Yes
row_94	ATP6V1B2	2120	0.7395446300506592	0.021403413	Yes
row_95	MAPK1	2130	0.7328173518180847	0.022384975	Yes
row_96	PSMC3	2141	0.7255193591117859	0.023305181	Yes
row_97	WFS1	2171	0.7063738703727722	0.023059674	Yes
row_98	TUBB3	2177	0.7063738703727722	0.024286648	Yes
row_99	SESN2	2194	0.7063738703727722	0.024838736	Yes
row_100	MAPK9	2218	0.7063738703727722	0.024961349	Yes
row_101	UBN1	2291	0.6888148784637451	0.022077642	Yes
row_102	TXNRD2	2292	0.6888148784637451	0.023611384	Yes
row_103	GPX3	2352	0.6888148784637451	0.021525273	Yes
row_104	EIF2AK3	2361	0.6888148784637451	0.022568187	Yes
row_105	ST13	2384	0.6774803996086121	0.022752153	Yes
row_106	HSP90AB1	2464	0.6265549659729004	0.019438973	Yes
row_107	CEBPG	2486	0.5910003185272217	0.019684292	Yes
row_108	PSME3	2510	0.5670865774154663	0.019806905	Yes
row_109	MDM2	2520	0.5605537295341492	0.020788467	Yes
row_110	NUP210	2524	0.5581676959991455	0.022138149	Yes
row_111	RPL7	2544	0.5310941934585571	0.022506176	Yes
row_112	ATP6V0C	2548	0.5249104499816895	0.023855858	Yes
row_113	CAPZA2	2549	0.5239325761795044	0.025389599	Yes
row_114	DNAJA2	2563	0.5042737126350403	0.026125746	Yes
row_115	CEBPB	2566	0.5042737126350403	0.027536782	Yes
row_116	CREBRF	2569	0.5029342770576477	0.028947817	Yes
row_117	RPL17	2582	0.4941929280757904	0.029745318	Yes
row_118	PSMC6	2586	0.4933188855648041	0.031095	Yes
row_119	LAMTOR1	2598	0.48245903849601746	0.031953853	Yes
row_120	ATF6	2601	0.48245903849601746	0.03336489	Yes
row_121	CDK6	2628	0.4716939330101013	0.033303443	Yes
row_122	RPL10A	2634	0.4641014039516449	0.034530416	Yes
row_123	HSPB1	2654	0.45756691694259644	0.034898445	Yes
row_124	CDC16	2669	0.45044711232185364	0.035573237	Yes
row_125	ATP6V0D1	2670	0.45044711232185364	0.03710698	Yes
row_126	CHD9	2677	0.4425341784954071	0.0382726	Yes
row_127	UBC	2703	0.41944950819015503	0.038272507	Yes
row_128	KLHDC3	2706	0.4193190336227417	0.039683543	Yes
row_129	PHC3	2721	0.40938398241996765	0.040358335	Yes
row_130	HSPA5	2737	0.3946099281311035	0.04097178	Yes
row_131	TUBA1B	2746	0.3831898868083954	0.042014692	Yes
row_132	SERP1	2755	0.3774716854095459	0.043057606	Yes
row_133	P4HB	2756	0.3753775656223297	0.04459135	Yes
row_134	LRPPRC	2760	0.3695402443408966	0.04594103	Yes
row_135	PSMA4	2795	0.36846548318862915	0.045388754	Yes
row_136	MBTPS1	2809	0.36846548318862915	0.0461249	Yes
row_137	DNAJA1	2817	0.36846548318862915	0.04722917	Yes
row_138	VHL	2835	0.36230698227882385	0.047719903	Yes
row_139	COX8A	2836	0.36230698227882385	0.049253646	Yes
row_140	SESN1	2837	0.3620741069316864	0.05078739	Yes
row_141	GSK3B	2872	0.3566698431968689	0.050235115	Yes
row_142	YWHAE	2895	0.35525935888290405	0.05041908	Yes
row_143	TGS1	2934	0.3450092077255249	0.049621392	Yes
row_144	RPL22L1	2943	0.3450092077255249	0.050664306	Yes
row_145	CLOCK	2991	0.3450092077255249	0.049314436	Yes
row_146	ANAPC11	3008	0.3450092077255249	0.049866524	Yes
row_147	NR3C1	3013	0.34401628375053406	0.051154852	Yes
row_148	GSTP1	3019	0.3376189172267914	0.052381825	Yes
row_149	TCIRG1	3029	0.3334830403327942	0.053363387	Yes
row_150	GOSR2	3050	0.3334830403327942	0.05367006	Yes
row_151	GFPT1	3053	0.3334830403327942	0.055081096	Yes
row_152	E2F3	3057	0.3334830403327942	0.056430776	Yes
row_153	CAMK2B	3062	0.3334830403327942	0.057719104	Yes
row_154	PSMD1	3083	0.32209089398384094	0.058025777	Yes
row_155	FNIP2	3089	0.32209089398384094	0.059252754	Yes
row_156	UBB	3131	0.29826539754867554	0.058271006	Yes
row_157	RPL15	3133	0.2961958050727844	0.059743393	Yes
row_158	TERF2IP	3142	0.2878420948982239	0.060786307	Yes
row_159	SRPRA	3191	0.26890844106674194	0.059375085	Yes
row_160	HSP90AA1	3201	0.26555633544921875	0.060356647	Yes
row_161	COX7C	3208	0.2608453929424286	0.061522268	Yes
row_162	SUZ12	3210	0.26075413823127747	0.06299466	Yes
row_163	PPP1R15A	3212	0.26075413823127747	0.06446704	Yes
row_164	NRIP1	3213	0.26075413823127747	0.06600079	Yes
row_165	PRDX5	3225	0.25496238470077515	0.06685964	Yes
row_166	PSMB2	3234	0.2526766061782837	0.06790256	Yes
row_167	CBX6	3243	0.24962006509304047	0.06894547	Yes
row_168	HSP90B1	3248	0.24706918001174927	0.0702338	Yes
row_169	ARNTL	3256	0.2446756213903427	0.071338065	Yes
row_170	ACTR10	3257	0.2446756213903427	0.07287181	Yes
row_171	PSMA2	3280	0.23940038681030273	0.073055774	Yes
row_172	NCF4	3285	0.23940038681030273	0.074344106	Yes
row_173	ACADVL	3302	0.2387748658657074	0.074896194	Yes
row_174	MAP4K4	3304	0.23868915438652039	0.07636858	Yes
row_175	SSR1	3307	0.23729120194911957	0.07777961	Yes
row_176	CSRP1	3332	0.22683697938919067	0.07784087	Yes
row_177	SLC38A9	3421	0.22672756016254425	0.07397551	Yes
row_178	RRAGC	3448	0.22672756016254425	0.073914066	Yes
row_179	RRAGA	3449	0.22672756016254425	0.075447805	Yes
row_180	PPP2R5B	3485	0.22672756016254425	0.074834175	Yes
row_181	POM121C	3489	0.22672756016254425	0.07618386	Yes
row_182	NUP54	3510	0.22672756016254425	0.07649054	Yes
row_183	NPRL2	3515	0.22672756016254425	0.07777886	Yes
row_184	EXOSC7	3661	0.22672756016254425	0.07041635	Yes
row_185	EPAS1	3666	0.22672756016254425	0.07170468	Yes
row_186	DCTN5	3689	0.22672756016254425	0.07188865	Yes
row_187	CXCL8	3693	0.22672756016254425	0.07323833	Yes
row_188	CSNK2A1	3695	0.22672756016254425	0.07471072	Yes
row_189	COX11	3699	0.22672756016254425	0.0760604	Yes
row_190	CDKN2C	3711	0.22672756016254425	0.07691926	Yes
row_191	CDC26	3715	0.22672756016254425	0.07826894	Yes
row_192	CDC23	3716	0.22672756016254425	0.07980268	Yes
row_193	RPL24	3786	0.22150413691997528	0.07710303	Yes
row_194	TNFRSF21	3823	0.21261879801750183	0.07642805	Yes
row_195	TERF1	3835	0.21261879801750183	0.07728691	Yes
row_196	PSMB5	3880	0.21261879801750183	0.07612109	Yes
row_197	NUP35	3904	0.21261879801750183	0.076243706	Yes
row_198	NPAS2	3907	0.21261879801750183	0.07765474	Yes
row_199	MT1X	3916	0.21261879801750183	0.07869766	Yes
row_200	MAPK3	3927	0.21261879801750183	0.079617865	Yes
row_201	LIMD1	3955	0.21261879801750183	0.079495065	Yes
row_202	HMOX2	3976	0.21261879801750183	0.07980174	Yes
row_203	HIF3A	3978	0.21261879801750183	0.08127413	Yes
row_204	DNAJC7	4014	0.21261879801750183	0.0806605	Yes
row_205	CDK4	4035	0.21261879801750183	0.08096717	Yes
row_206	AR	4064	0.21261879801750183	0.08078302	Yes
row_207	AKT1S1	4070	0.21261879801750183	0.08200999	Yes
row_208	ACTR1A	4078	0.21261879801750183	0.08311426	Yes
row_209	RPL3	4120	0.18216152489185333	0.08213251	Yes
row_210	RPS26	4136	0.1701493114233017	0.08274595	Yes
row_211	NFE2L2	4149	0.16852110624313354	0.08354345	Yes
row_212	TUBA4A	4166	0.16390372812747955	0.08409554	Yes
row_213	PSMC2	4169	0.16054612398147583	0.08550657	Yes
row_214	PSME4	4189	0.16012130677700043	0.0858746	Yes
row_215	CDC27	4209	0.16012130677700043	0.08624262	Yes
row_216	CCAR2	4210	0.16012130677700043	0.08777637	Yes
row_217	ATP6V1F	4220	0.15720471739768982	0.08875793	Yes
row_218	EHMT1	4278	0.15182232856750488	0.086794525	Yes
row_219	PSMD12	4299	0.15057040750980377	0.0871012	Yes
row_220	TPP1	4319	0.1441202461719513	0.08746923	Yes
row_221	DYNLL1	4325	0.1440005898475647	0.0886962	Yes
row_222	MED1	4350	0.1436236947774887	0.088757455	Yes
row_223	HIGD1A	4356	0.1436236947774887	0.08998443	Yes
row_224	CREB3L2	4361	0.1436236947774887	0.091272764	Yes
row_225	RBX1	4372	0.13979776203632355	0.09219297	Yes
row_226	HM13	4419	0.1278064250946045	0.09090445	Yes
row_227	CDKN1B	4420	0.1278064250946045	0.0924382	Yes
row_228	CREBBP	4433	0.12467575818300247	0.093235694	Yes
row_229	PTGES3	4443	0.12168662250041962	0.094217256	Yes
row_230	ZBTB17	4451	0.11721190810203552	0.09532153	Yes
row_231	DYNC1I2	4548	0.10857002437114716	0.09096534	Yes
row_232	COX18	4554	0.10857002437114716	0.092192315	Yes
row_233	CDKN2D	4557	0.10857002437114716	0.09360335	Yes
row_234	BAG1	4563	0.10857002437114716	0.09483032	Yes
row_235	RPS16	4576	0.10397665202617645	0.09562782	Yes
row_236	CRTC2	4594	0.0903470516204834	0.096118554	Yes
row_237	UBE2D3	4595	0.0890733152627945	0.0976523	Yes
row_238	STAT3	4611	0.07861432433128357	0.09826574	Yes
row_239	CTDSP2	4620	0.07493951171636581	0.099308655	Yes
row_240	EIF2S3	4626	0.07050319761037827	0.10053563	Yes
row_241	HERPUD1	4629	0.06952617317438126	0.10194667	Yes
row_242	SYVN1	4633	0.06876587867736816	0.10329635	Yes
row_243	FKBP4	4644	0.06473894417285919	0.10421655	Yes
row_244	NFYC	4656	0.06266160309314728	0.105075404	Yes
row_245	NFKB1	4657	0.06266160309314728	0.10660915	Yes
row_246	VCP	4672	0.05964338779449463	0.10728394	Yes
row_247	RPL35	4706	0.04849648475646973	0.10679302	Yes
row_248	DCP2	4736	0.03964272886514664	0.10654751	Yes
row_249	SP1	4738	0.039359766989946365	0.1080199	Yes
row_250	PSMB3	4742	0.0388605035841465	0.10936958	Yes
row_251	HSPA1B	4747	0.0388605035841465	0.110657915	Yes
row_252	HSPA1A	4748	0.0388605035841465	0.112191655	Yes
row_253	ASNS	4753	0.0388605035841465	0.11347999	Yes
row_254	CREB1	4761	0.03771226853132248	0.11458425	Yes
row_255	COX19	4762	0.03771226853132248	0.11611799	Yes
row_256	PSMB8	4773	0.03450174257159233	0.117038205	Yes
row_257	COX6C	4779	0.03282972425222397	0.118265174	Yes
row_258	MAP2K3	4794	0.03266945481300354	0.11893997	Yes
row_259	DDIT3	4798	0.03266945481300354	0.12028965	Yes
row_260	RAD50	4818	0.02655630372464657	0.12065768	Yes
row_261	PSMD7	4820	0.02655630372464657	0.122130066	Yes
row_262	EIF2S1	4832	0.02655630372464657	0.122988924	Yes
row_263	DCTN2	4833	0.02655630372464657	0.12452266	Yes
row_264	CALR	4852	0.023296590894460678	0.12495205	Yes
row_265	HSPH1	4874	0.020520636811852455	0.12519737	Yes
row_266	DNAJB11	4876	0.020520636811852455	0.12666975	Yes
row_267	RBBP4	4884	0.019398905336856842	0.12777402	Yes
row_268	CAPZB	4899	0.016465608030557632	0.12844881	Yes
row_269	PSMA6	4977	0.016275444999337196	0.12525834	Yes
row_270	NUP37	4993	0.016275444999337196	0.12587178	Yes
row_271	MT1F	5000	0.016275444999337196	0.1270374	Yes
row_272	MAPKAPK5	5012	0.016275444999337196	0.12789626	Yes
row_273	DYNLL2	5067	0.016275444999337196	0.12611692	Yes
row_274	DYNC1LI1	5068	0.016275444999337196	0.12765065	Yes
row_275	DCTN6	5079	0.016275444999337196	0.12857087	Yes
row_276	CAT	5094	0.016275444999337196	0.12924565	Yes
row_277	ATF5	5110	0.016275444999337196	0.1298591	Yes
row_278	COX5B	5126	0.014974145218729973	0.13047254	Yes
row_279	SIN3A	5136	0.014562040567398071	0.1314541	Yes
row_280	STIP1	5155	0.014470559544861317	0.13188347	Yes
row_281	CYBA	5162	0.01312390435487032	0.1330491	Yes
row_282	PHC2	5206	0.008063647896051407	0.13194464	Yes
row_283	NUP205	5211	0.008063647896051407	0.13323297	Yes
row_284	WDR24	5552	0.0	0.11390654	No
row_285	VENTX	5591	0.0	0.11310885	No
row_286	VEGFA	5592	0.0	0.11464259	No
row_287	USP46	5609	0.0	0.11519468	No
row_288	UBE2S	5650	0.0	0.114274286	No
row_289	TUBB8	5676	0.0	0.11427419	No
row_290	TUBB1	5677	0.0	0.115807936	No
row_291	TUBA8	5678	0.0	0.117341675	No
row_292	TACO1	6043	0.0	0.09654276	No
row_293	STAP2	6123	0.0	0.09322958	No
row_294	SRPRB	6154	0.0	0.09292272	No
row_295	SOD3	6228	0.0	0.08997766	No
row_296	SKP2	6462	0.0	0.077216044	No
row_297	SH3BP4	6506	0.0	0.076111585	No
row_298	RRAGB	6662	0.0	0.068135545	No
row_299	RPS6KA2	6667	0.0	0.06942387	No
row_300	RPL39L	6671	0.0	0.07077355	No
row_301	RPL10L	6679	0.0	0.07187782	No
row_302	PTK6	6898	0.0	0.06003651	No
row_303	PSMB7	6916	0.0	0.060527243	No
row_304	PRDX2	6980	0.0	0.058195718	No
row_305	PPARGC1A	7017	0.0	0.057520736	No
row_306	POM121	7034	0.0	0.058072824	No
row_307	PGR	7156	0.0	0.052182797	No
row_308	PDIA6	7191	0.0	0.05163052	No
row_309	PDIA5	7192	0.0	0.053164262	No
row_310	PARN	7249	0.0	0.05126221	No
row_311	NUP93	7354	0.0	0.046415195	No
row_312	NUP88	7355	0.0	0.047948938	No
row_313	NUP160	7358	0.0	0.049359974	No
row_314	NCOA6	7519	0.0	0.041077163	No
row_315	NCF2	7521	0.0	0.04254955	No
row_316	MT3	7633	0.0	0.03727306	No
row_317	MT1G	7635	0.0	0.038745448	No
row_318	MLST8	7717	0.0	0.03530956	No
row_319	MIR24-2	7763	0.0	0.034082398	No
row_320	MINK1	7781	0.0	0.03457313	No
row_321	MAPKAPK3	7879	0.0	0.030155586	No
row_322	MAPK7	7882	0.0	0.031566624	No
row_323	MAPK10	7884	0.0	0.03303901	No
row_324	MAFK	7912	0.0	0.03291621	No
row_325	KPTN	8948	0.0	-0.029050875	No
row_326	KDELR3	9018	0.0	-0.031750523	No
row_327	KAT5	9072	0.0	-0.033468515	No
row_328	IL1A	9145	0.0	-0.03635222	No
row_329	HSPA1L	9207	0.0	-0.03856104	No
row_330	HMOX1	9262	0.0	-0.040340383	No
row_331	HMGA2	9267	0.0	-0.039052054	No
row_332	HELZ2	9312	0.0	-0.040217865	No
row_333	GRB10	9406	0.0	-0.044389993	No
row_334	FABP1	9830	0.0	-0.068808764	No
row_335	EXOSC9	9846	0.0	-0.06819532	No
row_336	EXOSC5	9847	0.0	-0.06666158	No
row_337	EXOSC4	9848	0.0	-0.06512784	No
row_338	EXOSC3	9849	0.0	-0.063594095	No
row_339	EXOSC2	9850	0.0	-0.062060356	No
row_340	ERN1	9872	0.0	-0.061815035	No
row_341	EGLN3	9960	0.0	-0.065619044	No
row_342	E2F2	10004	0.0	-0.0667235	No
row_343	E2F1	10005	0.0	-0.06518976	No
row_344	DYNC1I1	10015	0.0	-0.064208195	No
row_345	DNAJC3	10085	0.0	-0.066907845	No
row_346	CUL2	10255	0.0	-0.07574283	No
row_347	CSNK2A2	10278	0.0	-0.07555887	No
row_348	CRYAB	10291	0.0	-0.07476137	No
row_349	CREB3L4	10303	0.0	-0.07390251	No
row_350	CREB3L3	10304	0.0	-0.07236877	No
row_351	CREB3L1	10305	0.0	-0.07083503	No
row_352	COX16	10323	0.0	-0.07034429	No
row_353	COL4A6	10350	0.0	-0.070405744	No
row_354	CDK2	10556	0.0	-0.08144946	No
row_355	CBX8	10669	0.0	-0.086787306	No
row_356	CAMK2A	10711	0.0	-0.087769054	No
row_357	BMT2	10927	0.0	-0.09942631	No
row_358	BAG4	10980	0.0	-0.10108294	No
row_359	BAG3	10981	0.0	-0.0995492	No
row_360	ATP6V1G2	11012	0.0	-0.09985606	No
row_361	ATP6V0D2	11014	0.0	-0.09838367	No
row_362	ATOX1	11029	0.0	-0.09770888	No
row_363	ANAPC4	11185	0.0	-0.10568492	No
row_364	ALB	11212	0.0	-0.10574637	No
row_365	AJUBA	11225	0.0	-0.10494887	No
row_366	ACD	11351	0.0	-0.11108431	No
row_367	TUBA1A	11397	-0.0028743967413902283	-0.112311475	No
row_368	RING1	11401	-0.0028743967413902283	-0.11096179	No
row_369	EIF2AK4	11413	-0.0028743967413902283	-0.11010294	No
row_370	CAMK2G	11416	-0.0028743967413902283	-0.1086919	No
row_371	ATR	11418	-0.0028743967413902283	-0.10721951	No
row_372	GSK3A	11430	-0.006298566237092018	-0.10636066	No
row_373	PSMD6	11461	-0.008063647896051407	-0.10666752	No
row_374	PSMD5	11462	-0.008063647896051407	-0.10513378	No
row_375	PHC1	11466	-0.008063647896051407	-0.10378409	No
row_376	NFYB	11474	-0.008063647896051407	-0.10267983	No
row_377	FBXL17	11525	-0.008680101484060287	-0.10421376	No
row_378	NCOA1	11536	-0.00959478598088026	-0.10329355	No
row_379	HSPA4	11566	-0.014562040567398071	-0.10353906	No
row_380	MDM4	11572	-0.015924900770187378	-0.10231208	No
row_381	RPL6	11596	-0.04050608351826668	-0.10218947	No
row_382	CSNK2B	11603	-0.04644840583205223	-0.101023845	No
row_383	NCOR1	11610	-0.05297922343015671	-0.099858224	No
row_384	NCOA2	11675	-0.08118279278278351	-0.102251105	No
row_385	TNRC6B	11684	-0.08440625667572021	-0.10120819	No
row_386	NUP50	11693	-0.08749604225158691	-0.10016528	No
row_387	MAP2K4	11695	-0.08749604225158691	-0.09869289	No
row_388	CITED2	11704	-0.0877353623509407	-0.09764997	No
row_389	COX7A2L	11706	-0.08814571052789688	-0.096177585	No
row_390	RPL36A	11710	-0.09194574505090714	-0.094827905	No
row_391	GCN1	11721	-0.09387955069541931	-0.09390769	No
row_392	PSMB10	11730	-0.09979786723852158	-0.09286478	No
row_393	TUBA1C	11736	-0.10033363848924637	-0.091637805	No
row_394	HDGF	11750	-0.10081462562084198	-0.09090166	No
row_395	FNIP1	11759	-0.10685858875513077	-0.08985874	No
row_396	PSMD2	11774	-0.10857002437114716	-0.08918395	No
row_397	ATP6V1E1	11788	-0.1121106743812561	-0.0884478	No
row_398	NCOR2	11791	-0.11345470696687698	-0.087036766	No
row_399	TINF2	11810	-0.11721190810203552	-0.08660739	No
row_400	PSMA3	11822	-0.11721190810203552	-0.08574853	No
row_401	ANAPC2	11874	-0.11721190810203552	-0.08734382	No
row_402	NUP58	11884	-0.119625523686409	-0.08636226	No
row_403	TRIB3	11910	-0.12597563862800598	-0.08636235	No
row_404	AAAS	11976	-0.12597563862800598	-0.08881658	No
row_405	MYDGF	11985	-0.12752576172351837	-0.087773666	No
row_406	DNAJB1	11996	-0.13334709405899048	-0.08685346	No
row_407	TUBB4B	12004	-0.13486185669898987	-0.085749194	No
row_408	TNIK	12007	-0.13486185669898987	-0.08433816	No
row_409	SIN3B	12012	-0.13486185669898987	-0.08304983	No
row_410	RAE1	12023	-0.13486185669898987	-0.08212962	No
row_411	PREB	12026	-0.13486185669898987	-0.080718584	No
row_412	HSPA13	12050	-0.13486185669898987	-0.08059597	No
row_413	ERF	12060	-0.13486185669898987	-0.07961441	No
row_414	NUP62	12097	-0.13552498817443848	-0.08028939	No
row_415	SKP1	12150	-0.17347867786884308	-0.08194603	No
row_416	RORA	12181	-0.18786323070526123	-0.08225289	No
row_417	MAP2K7	12186	-0.18786323070526123	-0.080964565	No
row_418	TBL1X	12224	-0.20904040336608887	-0.0817009	No
row_419	LAMTOR4	12226	-0.20904040336608887	-0.08022851	No
row_420	CRTC3	12228	-0.20904040336608887	-0.078756124	No
row_421	RPS6KA3	12229	-0.2107599824666977	-0.07722238	No
row_422	SEC31A	12230	-0.21229533851146698	-0.07568864	No
row_423	KDM6B	12290	-0.21261879801750183	-0.07777475	No
row_424	CHAC1	12314	-0.21261879801750183	-0.077652134	No
row_425	RPS9	12329	-0.21477273106575012	-0.07697734	No
row_426	RPS19	12335	-0.21676328778266907	-0.075750366	No
row_427	RPS18	12337	-0.21851250529289246	-0.074277975	No
row_428	CBX4	12349	-0.23045042157173157	-0.073419124	No
row_429	RELA	12354	-0.23675091564655304	-0.07213079	No
row_430	SURF1	12363	-0.23940038681030273	-0.07108788	No
row_431	RPA2	12364	-0.23940038681030273	-0.069554135	No
row_432	NUP43	12369	-0.23940038681030273	-0.06826581	No
row_433	EHMT2	12425	-0.24872665107250214	-0.07010651	No
row_434	RANBP2	12444	-0.2553073763847351	-0.06967713	No
row_435	HSPA8	12448	-0.2568122148513794	-0.06832744	No
row_436	FZR1	12476	-0.2581579089164734	-0.06845024	No
row_437	CAMK2D	12482	-0.2581579089164734	-0.06722327	No
row_438	TPR	12538	-0.2694378197193146	-0.06906397	No
row_439	TBL1XR1	12539	-0.2694378197193146	-0.06753023	No
row_440	RPL39	12543	-0.27203795313835144	-0.06618054	No
row_441	RPL13A	12544	-0.2724951207637787	-0.0646468	No
row_442	TLN1	12586	-0.282440721988678	-0.06562855	No
row_443	WIPI1	12723	-0.300010085105896	-0.07243888	No
row_444	UBE2E1	12778	-0.300010085105896	-0.07421822	No
row_445	TUBB6	12788	-0.300010085105896	-0.07323667	No
row_446	TUBB2A	12789	-0.300010085105896	-0.07170292	No
row_447	TLR4	12880	-0.300010085105896	-0.07569099	No
row_448	TFDP1	12906	-0.300010085105896	-0.07569108	No
row_449	SMARCD3	13027	-0.300010085105896	-0.08151975	No
row_450	SLC46A1	13044	-0.300010085105896	-0.08096767	No
row_451	SERPINH1	13083	-0.300010085105896	-0.08176536	No
row_452	SCO1	13098	-0.300010085105896	-0.08109056	No
row_453	SCMH1	13101	-0.300010085105896	-0.07967953	No
row_454	RPTOR	13121	-0.300010085105896	-0.079311505	No
row_455	RPSA	13124	-0.300010085105896	-0.07790047	No
row_456	RPS4Y1	13125	-0.300010085105896	-0.07636672	No
row_457	PSMD4	13219	-0.300010085105896	-0.080538854	No
row_458	NUP155	13368	-0.300010085105896	-0.08808542	No
row_459	NUP107	13369	-0.300010085105896	-0.08655168	No
row_460	NUDT2	13370	-0.300010085105896	-0.08501794	No
row_461	NR1D1	13380	-0.300010085105896	-0.08403638	No
row_462	NLRP3	13389	-0.300010085105896	-0.08299346	No
row_463	NDC1	13408	-0.300010085105896	-0.082564086	No
row_464	NBN	13414	-0.300010085105896	-0.08133711	No
row_465	MT1E	13435	-0.300010085105896	-0.081030436	No
row_466	MIOS	13481	-0.300010085105896	-0.0822576	No
row_467	MEF2C	13496	-0.300010085105896	-0.08158281	No
row_468	MBTPS2	13511	-0.300010085105896	-0.08090801	No
row_469	MAP2K6	13519	-0.300010085105896	-0.07980374	No
row_470	LY96	13533	-0.300010085105896	-0.079067595	No
row_471	LAMTOR2	13749	-0.300010085105896	-0.09072485	No
row_472	ITFG2	13803	-0.300010085105896	-0.09244284	No
row_473	HIRA	13884	-0.300010085105896	-0.09581737	No
row_474	GPX7	13917	-0.300010085105896	-0.09624694	No
row_475	FLCN	13986	-0.300010085105896	-0.09888523	No
row_476	EXOSC8	14054	-0.300010085105896	-0.10146217	No
row_477	DDX11	14151	-0.300010085105896	-0.10581836	No
row_478	CUL7	14172	-0.300010085105896	-0.10551169	No
row_479	CREB3	14191	-0.300010085105896	-0.10508231	No
row_480	COX14	14200	-0.300010085105896	-0.10403939	No
row_481	CDKN2A	14248	-0.300010085105896	-0.10538927	No
row_482	CCS	14265	-0.300010085105896	-0.10483718	No
row_483	CCNE1	14272	-0.300010085105896	-0.10367156	No
row_484	CCL2	14276	-0.300010085105896	-0.10232187	No
row_485	ATP7A	14401	-0.300010085105896	-0.10839596	No
row_486	ATP6V0E2	14402	-0.300010085105896	-0.10686222	No
row_487	AGO3	14475	-0.300010085105896	-0.10974593	No
row_488	RPLP1	14529	-0.3114582598209381	-0.11146391	No
row_489	MOV10	14545	-0.32209089398384094	-0.110850476	No
row_490	GPX2	14551	-0.32209089398384094	-0.1096235	No
row_491	PSMB4	14575	-0.3413562476634979	-0.109500885	No
row_492	TNRC6A	14578	-0.3469500243663788	-0.10808985	No
row_493	PSME1	14582	-0.3525751531124115	-0.10674017	No
row_494	NUP98	14585	-0.35345393419265747	-0.10532913	No
row_495	RPL29	14593	-0.3662451505661011	-0.10422487	No
row_496	HSF1	14610	-0.36920204758644104	-0.10367278	No
row_497	FKBP14	14612	-0.36920204758644104	-0.10220039	No
row_498	PSMD13	14635	-0.3790328800678253	-0.10201643	No
row_499	EED	14646	-0.3790328800678253	-0.10109621	No
row_500	RPA1	14728	-0.4090800881385803	-0.10453211	No
row_501	RPL27	14772	-0.4226495921611786	-0.10563656	No
row_502	COX4I1	14775	-0.4303427040576935	-0.104225524	No
row_503	MAPKAPK2	14776	-0.43036597967147827	-0.102691785	No
row_504	RPL36	14783	-0.444629430770874	-0.10152616	No
row_505	ADD1	14796	-0.4624147117137909	-0.10072866	No
row_506	RPL9	14797	-0.4651184678077698	-0.09919492	No
row_507	RPS7	14799	-0.46625518798828125	-0.09772253	No
row_508	CAPZA1	14800	-0.4669193923473358	-0.09618878	No
row_509	COX7B	14805	-0.4742187559604645	-0.09490046	No
row_510	YIF1A	14839	-0.4786364436149597	-0.09539138	No
row_511	WDR59	14844	-0.4786364436149597	-0.09410305	No
row_512	SZT2	14928	-0.4786364436149597	-0.097661644	No
row_513	SHC1	14975	-0.4786364436149597	-0.09895016	No
row_514	SEH1L	14985	-0.4786364436149597	-0.0979686	No
row_515	RRAGD	15007	-0.4786364436149597	-0.09772328	No
row_516	RPS19BP1	15008	-0.4786364436149597	-0.09618954	No
row_517	RNF2	15017	-0.4786364436149597	-0.095146626	No
row_518	PSMD9	15049	-0.4786364436149597	-0.09551484	No
row_519	PRKCD	15052	-0.4786364436149597	-0.094103806	No
row_520	NUP153	15118	-0.4786364436149597	-0.096558034	No
row_521	NFYA	15131	-0.4786364436149597	-0.09576054	No
row_522	MAP3K5	15192	-0.4786364436149597	-0.097908005	No
row_523	LMNB1	15237	-0.4786364436149597	-0.09907381	No
row_524	LAMTOR3	15258	-0.4786364436149597	-0.09876714	No
row_525	HDAC3	15306	-0.4786364436149597	-0.100117005	No
row_526	GPX8	15316	-0.4786364436149597	-0.09913545	No
row_527	FOS	15341	-0.4786364436149597	-0.099074185	No
row_528	DEDD2	15401	-0.4786364436149597	-0.1011603	No
row_529	DCTN3	15404	-0.4786364436149597	-0.09974927	No
row_530	CDKN2B	15438	-0.4786364436149597	-0.100240186	No
row_531	BLVRA	15473	-0.4786364436149597	-0.10079246	No
row_532	ATP6V1D	15484	-0.4786364436149597	-0.099872254	No
row_533	ATP6V1C1	15485	-0.4786364436149597	-0.098338515	No
row_534	ANAPC1	15510	-0.4786364436149597	-0.098277256	No
row_535	TATDN2	15557	-0.4983810484409332	-0.09956577	No
row_536	PSMB6	15560	-0.4983810484409332	-0.09815473	No
row_537	CABIN1	15570	-0.4983810484409332	-0.09717317	No
row_538	RPL18A	15572	-0.5026823282241821	-0.095700786	No
row_539	RPL22	15594	-0.5104451179504395	-0.09545547	No
row_540	PRDX6	15596	-0.5160315036773682	-0.09398308	No
row_541	KEAP1	15604	-0.518919825553894	-0.0928788	No
row_542	RPL35A	15611	-0.5195814371109009	-0.09171318	No
row_543	ABCC1	15628	-0.5293130874633789	-0.0911611	No
row_544	ANAPC5	15684	-0.575615406036377	-0.0930018	No
row_545	CYCS	15695	-0.5932841300964355	-0.09208159	No
row_546	EEF1A1	15697	-0.5985643863677979	-0.0906092	No
row_547	SOD1	15720	-0.6321501731872559	-0.09042523	No
row_548	RPS15	15721	-0.6358723640441895	-0.08889149	No
row_549	CXXC1	15726	-0.6358788013458252	-0.08760316	No
row_550	ATP6V1G1	15727	-0.6358788013458252	-0.08606942	No
row_551	RB1	15865	-0.637285053730011	-0.092941105	No
row_552	PSMD3	15869	-0.637285053730011	-0.09159142	No
row_553	PSMD14	15870	-0.637285053730011	-0.09005768	No
row_554	PSMC4	15871	-0.637285053730011	-0.08852393	No
row_555	PSMB9	15872	-0.637285053730011	-0.08699019	No
row_556	NUP188	15905	-0.637285053730011	-0.08741976	No
row_557	EXOSC6	16014	-0.637285053730011	-0.09251219	No
row_558	EXOSC1	16015	-0.637285053730011	-0.09097845	No
row_559	DNAJC2	16027	-0.637285053730011	-0.09011959	No
row_560	DIS3	16029	-0.637285053730011	-0.08864721	No
row_561	DCTN4	16035	-0.637285053730011	-0.08742023	No
row_562	ASF1A	16090	-0.637285053730011	-0.08919958	No
row_563	UBE2D2	16131	-0.6535922884941101	-0.09011997	No
row_564	DNAJB6	16135	-0.6541803479194641	-0.08877029	No
row_565	RPL8	16138	-0.6580128073692322	-0.08735926	No
row_566	CUL3	16147	-0.6625267863273621	-0.08631634	No
row_567	TXNRD1	16150	-0.6700407862663269	-0.084905304	No
row_568	RPS11	16161	-0.6742846369743347	-0.0839851	No
row_569	RPS17	16162	-0.6753109693527222	-0.08245136	No
row_570	RBBP7	16169	-0.6808972954750061	-0.08128574	No
row_571	HMGA1	16172	-0.6808972954750061	-0.0798747	No
row_572	RPL12	16204	-0.7681794166564941	-0.08024292	No
row_573	TSPYL2	16208	-0.7725911736488342	-0.07889323	No
row_574	SEC13	16276	-0.7872380614280701	-0.08147017	No
row_575	RPA3	16281	-0.7872380614280701	-0.080181845	No
row_576	PSMD8	16293	-0.7872380614280701	-0.07932299	No
row_577	PSMD10	16294	-0.7872380614280701	-0.07778925	No
row_578	PSMA1	16296	-0.7872380614280701	-0.076316856	No
row_579	NUP133	16321	-0.7872380614280701	-0.0762556	No
row_580	MRPL18	16331	-0.7872380614280701	-0.075274035	No
row_581	HSPA14	16353	-0.7872380614280701	-0.07502872	No
row_582	RPL37	16434	-0.8029580116271973	-0.07840325	No
row_583	ERO1A	16439	-0.8114089369773865	-0.077114925	No
row_584	RPL34	16440	-0.8116651773452759	-0.07558118	No
row_585	RPS13	16442	-0.816861629486084	-0.074108794	No
row_586	RPS28	16454	-0.8329246640205383	-0.073249936	No
row_587	PSMC5	16461	-0.8451638221740723	-0.072084315	No
row_588	FAU	16485	-0.9012022018432617	-0.0719617	No
row_589	RPS3A	16488	-0.9068506360054016	-0.070550665	No
row_590	PSMB1	16497	-0.9196380376815796	-0.069507755	No
row_591	RPL13	16500	-0.9249940514564514	-0.06809672	No
row_592	RPL19	16501	-0.9250765442848206	-0.06656297	No
row_593	RAI1	16527	-0.9326937198638916	-0.06656307	No
row_594	MTOR	16541	-0.9326937198638916	-0.06582692	No
row_595	MEF2D	16544	-0.9326937198638916	-0.06441589	No
row_596	JUN	16557	-0.9326937198638916	-0.063618384	No
row_597	HIF1AN	16564	-0.9326937198638916	-0.062452763	No
row_598	EGLN1	16575	-0.9326937198638916	-0.061532557	No
row_599	COX5A	16581	-0.9326937198638916	-0.06030558	No
row_600	AGO4	16609	-0.9326937198638916	-0.06042838	No
row_601	RPL36AL	16612	-0.9337459206581116	-0.05901735	No
row_602	RPL7A	16621	-0.9579434990882874	-0.05797443	No
row_603	RPS4X	16637	-1.0026202201843262	-0.05736099	No
row_604	RPS20	16646	-1.039137363433838	-0.05631808	No
row_605	RPS10	16647	-1.0428788661956787	-0.054784335	No
row_606	SIRT1	16670	-1.075757384300232	-0.05460037	No
row_607	EIF2AK1	16699	-1.075757384300232	-0.054784525	No
row_608	RPL27A	16720	-1.1337237358093262	-0.05447785	No
row_609	EP300	16721	-1.1338661909103394	-0.05294411	No
row_610	UBA52	16726	-1.1504123210906982	-0.05165578	No
row_611	RPL32	16736	-1.184294581413269	-0.05067422	No
row_612	PSME2	16753	-1.2176642417907715	-0.05012213	No
row_613	ANAPC7	16775	-1.2176642417907715	-0.049876813	No
row_614	RPS23	16784	-1.273209810256958	-0.048833895	No
row_615	NDUFA4	16787	-1.2805026769638062	-0.047422864	No
row_616	RPL37A	16792	-1.314605474472046	-0.04613453	No
row_617	RPS6	16796	-1.3215900659561157	-0.04478485	No
row_618	MT-CO1	16802	-1.3577568531036377	-0.043557875	No
row_619	RPS8	16826	-1.3668707609176636	-0.043435264	No
row_620	RPL18	16827	-1.3684653043746948	-0.04190152	No
row_621	RPS25	16832	-1.4083999395370483	-0.040613193	No
row_622	RPL11	16838	-1.455057978630066	-0.039386217	No
row_623	ETS1	16840	-1.4867475032806396	-0.03791383	No
row_624	RPL26	16856	-1.5239816904067993	-0.03730039	No
row_625	MT2A	16865	-1.610663890838623	-0.036257476	No
row_626	RPL4	16867	-1.618330717086792	-0.034785084	No
row_627	RPL38	16871	-1.6634308099746704	-0.033435404	No
row_628	RPS21	16874	-1.695380449295044	-0.03202437	No
row_629	RPS27A	16875	-1.6982308626174927	-0.030490626	No
row_630	RPS12	16877	-1.74094557762146	-0.029018236	No
row_631	RPL14	16889	-1.795655369758606	-0.028159382	No
row_632	RPL28	16892	-1.862585425376892	-0.026748346	No
row_633	RPS3	16897	-1.9076855182647705	-0.025460018	No
row_634	RPS24	16898	-1.9079276323318481	-0.023926277	No
row_635	RPL10	16901	-1.9479445219039917	-0.022515241	No
row_636	RPL23	16906	-2.0249030590057373	-0.021226913	No
row_637	RPS5	16913	-2.1410434246063232	-0.02006129	No
row_638	RPLP2	16916	-2.277676820755005	-0.018650256	No
row_639	RPS14	16917	-2.2800633907318115	-0.017116513	No
row_640	FKBP5	16918	-2.2914206981658936	-0.015582771	No
row_641	RPS15A	16921	-2.4395599365234375	-0.014171735	No
row_642	MT-CO2	16922	-2.4573841094970703	-0.012637993	No
row_643	RPS2	16927	-2.6410937309265137	-0.011349665	No
row_644	RPL31	16935	-3.3150506019592285	-0.010245397	No
row_645	RPL30	16937	-3.3646326065063477	-0.008773007	No
row_646	RPL23A	16939	-3.7546446323394775	-0.007300619	No
row_647	MT-CO3	16940	-3.8062853813171387	-0.0057668765	No
row_648	TXNIP	16943	-4.707206726074219	-0.0043558413	No
row_649	RPL41	16944	-4.845853805541992	-0.002822099	No
row_650	RPS27	16946	-5.298208713531494	-0.0013497102	No
row_651	RPS29	16947	-5.639503002166748	1.840322E-4	No

## Sheet: REACTOME_CYTOKINE_SIGNALING_IN_
NAME	SYMBOL	RANK IN GENE LIST	RANK METRIC SCORE	RUNNING ES	CORE ENRICHMENT		Dataset	cl1
row_0	SQSTM1	11	3.242375135421753	0.0010081362	No		GeneSet	REACTOME_CYTOKINE_SIGNALING_IN_IMMUNE_SYSTEM
row_1	VAMP2	24	2.822131633758545	0.0019551327	No		Enrichment Score (ES)	-0.095303275
row_2	IFI30	32	2.6606881618499756	0.0032078275	No		Normalized Enrichment Score (NES)	-2.6481616
row_3	APP	35	2.6340134143829346	0.00476622	No		Nominal p-value	0.0
row_4	TP53	41	2.4546122550964355	0.0061411946	No		FDR q-value	0.0011187063
row_5	SOD2	76	2.1289875507354736	0.005743119	No
row_6	ABL2	83	2.0441172122955322	0.0070569534	No
row_7	NRAS	118	1.922257423400879	0.0066588777	No
row_8	LTA	126	1.922257423400879	0.007911572	No
row_9	PTPN14	167	1.781184196472168	0.007146659	No
row_10	PSMF1	172	1.7328293323516846	0.008582773	No
row_11	NUP214	232	1.6068922281265259	0.0066562057	No
row_12	PSMA7	235	1.5919607877731323	0.0082145985	No
row_13	MAPK14	242	1.5460256338119507	0.009528433	No
row_14	PSMD11	245	1.5049388408660889	0.011086826	No
row_15	IKBKB	251	1.414050817489624	0.0124618	No
row_16	UBE2D1	273	1.3812990188598633	0.01285854	No
row_17	TNFSF9	282	1.3812990188598633	0.014050094	No
row_18	TNFSF15	283	1.3812990188598633	0.015730767	No
row_19	RPS6KA1	332	1.3812990188598633	0.014476736	No
row_20	PRKACA	350	1.3812990188598633	0.015118035	No
row_21	NANOG	384	1.3812990188598633	0.014781099	No
row_22	LIF	428	1.3812990188598633	0.013832767	No
row_23	IRF8	442	1.3812990188598633	0.014718623	No
row_24	IRF2	443	1.3812990188598633	0.016399296	No
row_25	HCK	459	1.3812990188598633	0.017162872	No
row_26	DUSP4	483	1.3812990188598633	0.017437333	No
row_27	DUSP3	484	1.3812990188598633	0.019118005	No
row_28	ATF2	524	1.3812990188598633	0.018414231	No
row_29	PSMA5	551	1.3057399988174438	0.018505273	No
row_30	SLA2	584	1.2071269750595093	0.018229477	No
row_31	ITGAX	594	1.2071269750595093	0.019359892	No
row_32	IL13RA1	634	1.1875566244125366	0.018656118	No
row_33	CDKN1A	643	1.1875566244125366	0.019847674	No
row_34	IP6K2	648	1.185595989227295	0.021283787	No
row_35	PSMC1	706	1.148875117301941	0.0194795	No
row_36	ITGB2	710	1.148875117301941	0.020976752	No
row_37	IRF9	711	1.148875117301941	0.022657426	No
row_38	PTPRJ	717	1.1379008293151855	0.024032399	No
row_39	RPLP0	721	1.129795789718628	0.025529653	No
row_40	IL10RB	727	1.0970474481582642	0.026904626	No
row_41	IRF3	781	0.902803897857666	0.025344897	No
row_42	HLA-DRA	816	0.8422321677207947	0.024946822	No
row_43	TNFRSF14	829	0.8291036486625671	0.025893819	No
row_44	STAT5B	830	0.8291036486625671	0.02757449	No
row_45	TRIM3	978	0.8115611672401428	0.020267636	No
row_46	TRIM21	979	0.8115611672401428	0.021948308	No
row_47	SYK	1047	0.8115611672401428	0.019532623	No
row_48	STX1A	1056	0.8115611672401428	0.02072418	No
row_49	SERPINB2	1134	0.8115611672401428	0.017697098	No
row_50	NCAM1	1339	0.8115611672401428	0.0069052824	No
row_51	MMP2	1374	0.8115611672401428	0.0065072067	No
row_52	MEF2A	1396	0.8115611672401428	0.0069039464	No
row_53	MAPK8	1409	0.8115611672401428	0.007850943	No
row_54	MAPK11	1410	0.8115611672401428	0.009531615	No
row_55	KPNA7	1562	0.8115611672401428	0.001980201	No
row_56	JAK2	1588	0.8115611672401428	0.0021323822	No
row_57	IRAK2	1594	0.8115611672401428	0.0035073562	No
row_58	IL23R	1604	0.8115611672401428	0.0046377718	No
row_59	IL1RN	1605	0.8115611672401428	0.006318444	No
row_60	IL12B	1606	0.8115611672401428	0.007999117	No
row_61	IFIT3	1613	0.8115611672401428	0.009312951	No
row_62	HIF1A	1633	0.8115611672401428	0.00983197	No
row_63	FGF2	1716	0.8115611672401428	0.006499191	No
row_64	FASLG	1731	0.8115611672401428	0.007323908	No
row_65	F13A1	1747	0.8115611672401428	0.008087486	No
row_66	CSF2RB	1820	0.8115611672401428	0.0053661037	No
row_67	CHUK	1850	0.8115611672401428	0.0052737263	No
row_68	CD86	1877	0.8115611672401428	0.0053647677	No
row_69	CD40	1879	0.8115611672401428	0.0069843	No
row_70	CD36	1880	0.8115611672401428	0.008664972	No
row_71	CCND1	1885	0.8115611672401428	0.010101086	No
row_72	CASP3	1893	0.8115611672401428	0.0113537805	No
row_73	GBP4	2021	0.8028171062469482	0.0052697184	No
row_74	KPNA1	2036	0.7823294997215271	0.006094435	No
row_75	HSPA9	2072	0.7642500400543213	0.00563522	No
row_76	TALDO1	2081	0.7536879777908325	0.006826775	No
row_77	CUL1	2096	0.7476982474327087	0.0076514925	No
row_78	PTPN23	2106	0.7395446300506592	0.008781908	No
row_79	NUP85	2109	0.7395446300506592	0.010340301	No
row_80	MAPK1	2130	0.7328173518180847	0.0107981805	No
row_81	RPS6KA5	2140	0.7255193591117859	0.011928596	No
row_82	PSMC3	2141	0.7255193591117859	0.013609268	No
row_83	PTAFR	2200	0.7063738703727722	0.011743841	No
row_84	MAPK9	2218	0.7063738703727722	0.012385139	No
row_85	LTBR	2219	0.7063738703727722	0.014065811	No
row_86	IL18	2235	0.7063738703727722	0.014829389	No
row_87	EDARADD	2245	0.7063738703727722	0.015959805	No
row_88	FOXO3	2273	0.7048410177230835	0.015989706	No
row_89	STAT4	2296	0.6888148784637451	0.016325306	No
row_90	ISG15	2346	0.6888148784637451	0.015010136	No
row_91	STX3	2507	0.5706287622451782	0.0069084647	No
row_92	PSME3	2510	0.5670865774154663	0.0084668575	No
row_93	PML	2519	0.5605537295341492	0.009658413	No
row_94	NUP210	2524	0.5581676959991455	0.011094526	No
row_95	ITGB1	2552	0.5178995728492737	0.011124428	No
row_96	PSMC6	2586	0.4933188855648041	0.010787493	No
row_97	MAP3K3	2606	0.4823685586452484	0.011306511	No
row_98	MAP2K1	2607	0.4823685586452484	0.012987183	No
row_99	TXLNA	2616	0.4716939330101013	0.014178739	No
row_100	EIF4E	2667	0.45044711232185364	0.012802429	No
row_101	SOS1	2682	0.4399648904800415	0.013627146	No
row_102	GATA3	2691	0.43547409772872925	0.014818701	No
row_103	UBE2L6	2693	0.42957648634910583	0.016438235	No
row_104	UBC	2703	0.41944950819015503	0.01756865	No
row_105	P4HB	2756	0.3753775656223297	0.01607006	No
row_106	SP100	2758	0.3707953989505768	0.017689593	No
row_107	PSMA4	2795	0.36846548318862915	0.017169237	No
row_108	AKT1	2830	0.36846548318862915	0.016771162	No
row_109	ADAM17	2831	0.36846548318862915	0.018451834	No
row_110	CANX	2904	0.3517095744609833	0.015730452	No
row_111	SNRPA1	2911	0.34550508856773376	0.017044287	No
row_112	TRIM25	2927	0.3450092077255249	0.017807864	No
row_113	RALA	2950	0.3450092077255249	0.018143464	No
row_114	MX2	2964	0.3450092077255249	0.019029321	No
row_115	IL27RA	2977	0.3450092077255249	0.019976318	No
row_116	HLA-DQB1	3046	0.3334830403327942	0.017499493	No
row_117	CAMK2B	3062	0.3334830403327942	0.018263072	No
row_118	TNFRSF9	3078	0.32209089398384094	0.019026648	No
row_119	PSMD1	3083	0.32209089398384094	0.020462763	No
row_120	IFNAR2	3108	0.31084001064300537	0.020676084	No
row_121	UBB	3131	0.29826539754867554	0.021011684	No
row_122	CUL5	3175	0.2771397829055786	0.020063352	No
row_123	STAT6	3179	0.2731277644634247	0.021560604	No
row_124	HSP90AA1	3201	0.26555633544921875	0.021957343	No
row_125	STAT2	3232	0.2526766061782837	0.021803826	No
row_126	PSMB2	3234	0.2526766061782837	0.023423359	No
row_127	HSP90B1	3248	0.24706918001174927	0.024309216	No
row_128	HMGB1	3249	0.24654385447502136	0.025989888	No
row_129	SIGIRR	3260	0.24401618540287018	0.027059164	No
row_130	PSMA2	3280	0.23940038681030273	0.027578184	No
row_131	TNFSF12	3377	0.22672756016254425	0.02338945	No
row_132	SAMHD1	3442	0.22672756016254425	0.021157185	No
row_133	RSAD2	3445	0.22672756016254425	0.022715578	No
row_134	POM121C	3489	0.22672756016254425	0.021767246	No
row_135	NUP54	3510	0.22672756016254425	0.022225125	No
row_136	LYN	3565	0.22672756016254425	0.020604257	No
row_137	IRAK4	3609	0.22672756016254425	0.019655924	No
row_138	DUSP6	3679	0.22672756016254425	0.01711796	No
row_139	CXCL8	3693	0.22672756016254425	0.018003818	No
row_140	TIMP1	3780	0.22255799174308777	0.01442648	No
row_141	TOLLIP	3822	0.21261879801750183	0.013600427	No
row_142	SOCS6	3844	0.21261879801750183	0.013997166	No
row_143	PTPN9	3879	0.21261879801750183	0.01359909	No
row_144	PSMB5	3880	0.21261879801750183	0.015279762	No
row_145	NUP35	3904	0.21261879801750183	0.015554223	No
row_146	NKIRAS2	3908	0.21261879801750183	0.017051477	No
row_147	MAPK3	3927	0.21261879801750183	0.017631635	No
row_148	IRF4	3962	0.21261879801750183	0.01723356	No
row_149	IL21R	3965	0.21261879801750183	0.018791953	No
row_150	IL1RAP	3966	0.21261879801750183	0.020472625	No
row_151	IFI6	3969	0.21261879801750183	0.022031019	No
row_152	HRAS	3975	0.21261879801750183	0.023405991	No
row_153	CD27	4037	0.21261879801750183	0.021357145	No
row_154	BST2	4054	0.21261879801750183	0.022059584	No
row_155	PDCD4	4090	0.2057468742132187	0.021600368	No
row_156	FYN	4111	0.18787510693073273	0.022058249	No
row_157	NFKBIA	4124	0.17844580113887787	0.023005243	No
row_158	TAB2	4160	0.16727758944034576	0.022546029	No
row_159	PSMC2	4169	0.16054612398147583	0.023737583	No
row_160	PTPN11	4188	0.16012130677700043	0.024317743	No
row_161	PSME4	4189	0.16012130677700043	0.025998415	No
row_162	PIM1	4192	0.16012130677700043	0.027556809	No
row_163	RNF7	4222	0.15598931908607483	0.02746443	No
row_164	UBE2N	4243	0.15182232856750488	0.02792231	No
row_165	PSMD12	4299	0.15057040750980377	0.026240302	No
row_166	TRIM22	4321	0.1440005898475647	0.026637042	No
row_167	RBX1	4372	0.13979776203632355	0.025260732	No
row_168	CRKL	4392	0.13552498817443848	0.02577975	No
row_169	CDKN1B	4420	0.1278064250946045	0.025809651	No
row_170	STXBP2	4426	0.12467575818300247	0.027184626	No
row_171	UBA7	4478	0.10857002437114716	0.025747176	No
row_172	TNFSF4	4484	0.10857002437114716	0.027122151	No
row_173	STX4	4491	0.10857002437114716	0.028435985	No
row_174	SOCS1	4493	0.10857002437114716	0.030055517	No
row_175	SMARCA4	4494	0.10857002437114716	0.03173619	No
row_176	PTPN12	4513	0.10857002437114716	0.03231635	No
row_177	PPM1B	4593	0.0903470516204834	0.029166989	No
row_178	UBE2D3	4595	0.0890733152627945	0.030786522	No
row_179	STAT3	4611	0.07861432433128357	0.0315501	No
row_180	LCK	4613	0.0779656171798706	0.03316963	No
row_181	IKBKG	4642	0.06615831702947617	0.033138394	No
row_182	NFKB1	4657	0.06266160309314728	0.03396311	No
row_183	TNFRSF1B	4670	0.05999401584267616	0.03491011	No
row_184	PTPN6	4678	0.05662635341286659	0.0361628	No
row_185	IL2RB	4688	0.05529123917222023	0.037293218	No
row_186	MCL1	4691	0.05318964272737503	0.03885161	No
row_187	PPP2CB	4704	0.05008615553379059	0.039798606	No
row_188	PTPN2	4707	0.047805655747652054	0.041357	No
row_189	HLA-DPB1	4727	0.04264356195926666	0.041876018	No
row_190	PIK3R1	4737	0.0394996702671051	0.043006435	No
row_191	PSMB3	4742	0.0388605035841465	0.04444255	No
row_192	PITPNA	4743	0.0388605035841465	0.04612322	No
row_193	CREB1	4761	0.03771226853132248	0.04676452	No
row_194	KPNA4	4764	0.03703170269727707	0.048322912	No
row_195	TRIM38	4765	0.03689858317375183	0.050003584	No
row_196	PSMB8	4773	0.03450174257159233	0.05125628	No
row_197	LTB	4778	0.03282972425222397	0.052692395	No
row_198	MAP3K7	4793	0.03266945481300354	0.05351711	No
row_199	MAP2K3	4794	0.03266945481300354	0.055197783	No
row_200	CBL	4799	0.03266945481300354	0.056633897	No
row_201	TNFSF8	4816	0.02655630372464657	0.057336334	No
row_202	PSMD7	4820	0.02655630372464657	0.058833588	No
row_203	ABCE1	4882	0.020520636811852455	0.05678474	No
row_204	PIK3CD	4885	0.019398905336856842	0.058343135	No
row_205	SOCS3	4955	0.016275444999337196	0.055805173	No
row_206	PSMA6	4977	0.016275444999337196	0.056201912	No
row_207	OAS2	4992	0.016275444999337196	0.05702663	No
row_208	NUP37	4993	0.016275444999337196	0.0587073	No
row_209	MTAP	4999	0.016275444999337196	0.060082275	No
row_210	IL10	5040	0.016275444999337196	0.05931736	No
row_211	GSDMD	5052	0.016275444999337196	0.060325496	No
row_212	BCL6	5102	0.016275444999337196	0.059010327	No
row_213	BCL2	5103	0.016275444999337196	0.060691	No
row_214	ATF1	5111	0.016275444999337196	0.061943695	No
row_215	AIP	5154	0.014562040567398071	0.061056502	No
row_216	SH2B3	5196	0.008063647896051407	0.06023045	No
row_217	NUP205	5211	0.008063647896051407	0.061055165	No
row_218	YES1	5503	0.0	0.0449442	No
row_219	VEGFA	5592	0.0	0.041244585	No
row_220	VCAM1	5594	0.0	0.042864118	No
row_221	TWIST1	5667	0.0	0.040142734	No
row_222	TRIM5	5736	0.0	0.03766591	No
row_223	TRIM45	5737	0.0	0.039346583	No
row_224	TRIM31	5739	0.0	0.040966116	No
row_225	TRIM2	5740	0.0	0.042646788	No
row_226	TNFSF11	5792	0.0	0.041209336	No
row_227	TNFRSF4	5793	0.0	0.04289001	No
row_228	TNFRSF18	5795	0.0	0.04450954	No
row_229	TNFRSF17	5796	0.0	0.046190213	No
row_230	TNFRSF13B	5797	0.0	0.047870886	No
row_231	TNFRSF11B	5798	0.0	0.049551558	No
row_232	TNFRSF11A	5799	0.0	0.05123223	No
row_233	TNF	5802	0.0	0.052790623	No
row_234	TAB1	6046	0.0	0.039614365	No
row_235	SOCS2	6229	0.0	0.030167619	No
row_236	SNAP25	6299	0.0	0.027629657	No
row_237	SDC1	6573	0.0	0.012619205	No
row_238	SAA1	6624	0.0	0.011242895	No
row_239	S100B	6629	0.0	0.012679009	No
row_240	S100A12	6635	0.0	0.014053983	No
row_241	RPS6KA2	6667	0.0	0.013839326	No
row_242	RNASEL	6722	0.0	0.012218458	No
row_243	PTPRZ1	6883	0.0	0.004116786	No
row_244	PTPN18	6893	0.0	0.005247202	No
row_245	PTPN13	6894	0.0	0.006927874	No
row_246	PSMB7	6916	0.0	0.0073246136	No
row_247	PRLR	6963	0.0	0.0061928625	No
row_248	POMC	7031	0.0	0.0037771782	No
row_249	POM121	7034	0.0	0.0053355712	No
row_250	PIK3R3	7130	0.0	0.0012079772	No
row_251	PIK3R2	7131	0.0	0.0028886495	No
row_252	PIK3CB	7132	0.0	0.004569322	No
row_253	PELI3	7177	0.0	0.0035598497	No
row_254	PELI2	7178	0.0	0.005240522	No
row_255	OSM	7295	0.0	-1.710048E-4	No
row_256	OPRM1	7320	0.0	4.231598E-5	No
row_257	OASL	7344	0.0	3.167764E-4	No
row_258	OAS1	7345	0.0	0.0019974487	No
row_259	NUP93	7354	0.0	0.0031890038	No
row_260	NUP88	7355	0.0	0.004869676	No
row_261	NUP160	7358	0.0	0.006428069	No
row_262	NOS2	7431	0.0	0.003706687	No
row_263	NOD2	7435	0.0	0.00520394	No
row_264	NKIRAS1	7455	0.0	0.005722959	No
row_265	NEDD4	7499	0.0	0.004774627	No
row_266	NDN	7514	0.0	0.005599344	No
row_267	MYD88	7595	0.0	0.0023888445	No
row_268	MUC1	7611	0.0	0.0031524221	No
row_269	MMP3	7706	0.0	-9.140324E-4	No
row_270	MMP1	7715	0.0	2.7752275E-4	No
row_271	MIF	7786	0.0	-0.0023215802	No
row_272	MID1	7788	0.0	-7.020476E-4	No
row_273	MAPKAPK3	7879	0.0	-0.0045239436	No
row_274	MAPK7	7882	0.0	-0.0029655504	No
row_275	MAPK10	7884	0.0	-0.0013460178	No
row_276	MAP3K8	7888	0.0	1.5123552E-4	No
row_277	MAP3K14	7891	0.0	0.0017096285	No
row_278	LCN2	8893	0.0	-0.057810485	No
row_279	LAMA5	8913	0.0	-0.057291467	No
row_280	KPNA2	8950	0.0	-0.057811823	No
row_281	IRS1	9098	0.0	-0.06511868	No
row_282	IRF5	9100	0.0	-0.063499145	No
row_283	IRAK3	9101	0.0	-0.061818473	No
row_284	IL5RA	9130	0.0	-0.06184971	No
row_285	IL36G	9131	0.0	-0.060169037	No
row_286	IL34	9132	0.0	-0.058488365	No
row_287	IL33	9133	0.0	-0.056807693	No
row_288	IL26	9134	0.0	-0.05512702	No
row_289	IL24	9135	0.0	-0.05344635	No
row_290	IL23A	9136	0.0	-0.051765677	No
row_291	IL22RA2	9137	0.0	-0.050085004	No
row_292	IL22	9138	0.0	-0.048404332	No
row_293	IL20RB	9140	0.0	-0.0467848	No
row_294	IL20RA	9141	0.0	-0.045104127	No
row_295	IL1RAPL1	9142	0.0	-0.043423455	No
row_296	IL1R2	9143	0.0	-0.041742783	No
row_297	IL1B	9144	0.0	-0.04006211	No
row_298	IL1A	9145	0.0	-0.03838144	No
row_299	IL18BP	9146	0.0	-0.036700767	No
row_300	IL17RC	9148	0.0	-0.035081234	No
row_301	IL17RB	9149	0.0	-0.03340056	No
row_302	IL15	9151	0.0	-0.03178103	No
row_303	IL13RA2	9152	0.0	-0.030100355	No
row_304	IL13	9153	0.0	-0.028419683	No
row_305	IL11	9155	0.0	-0.02680015	No
row_306	IFNL1	9175	0.0	-0.026281131	No
row_307	IFNGR2	9176	0.0	-0.02460046	No
row_308	IFNA2	9179	0.0	-0.023042066	No
row_309	IFIT1	9181	0.0	-0.021422533	No
row_310	ICAM1	9190	0.0	-0.020230979	No
row_311	HMOX1	9262	0.0	-0.022891222	No
row_312	HLA-DRB5	9270	0.0	-0.021638526	No
row_313	HLA-DQB2	9271	0.0	-0.019957853	No
row_314	HLA-DQA2	9272	0.0	-0.018277181	No
row_315	HLA-DQA1	9273	0.0	-0.01659651	No
row_316	HGF	9304	0.0	-0.016750026	No
row_317	HAVCR2	9334	0.0	-0.016842404	No
row_318	GRB10	9406	0.0	-0.019502647	No
row_319	GHR	9503	0.0	-0.02369138	No
row_320	FSCN1	9583	0.0	-0.02684074	No
row_321	FN1	9620	0.0	-0.027361095	No
row_322	FLT3	9632	0.0	-0.026352959	No
row_323	FBXW11	9700	0.0	-0.028768642	No
row_324	EDA2R	9992	0.0	-0.044879608	No
row_325	EDA	9993	0.0	-0.043198936	No
row_326	EBI3	10001	0.0	-0.04194624	No
row_327	DUSP7	10017	0.0	-0.041182663	No
row_328	CTF1	10265	0.0	-0.054603484	No
row_329	CSF3R	10285	0.0	-0.054084465	No
row_330	CSF2	10286	0.0	-0.052403793	No
row_331	CSF1	10287	0.0	-0.05072312	No
row_332	CRLF1	10298	0.0	-0.049653843	No
row_333	CISH	10448	0.0	-0.057082977	No
row_334	CIITA	10451	0.0	-0.055524588	No
row_335	CD80	10582	0.0	-0.06179207	No
row_336	CD70	10583	0.0	-0.060111396	No
row_337	CD40LG	10584	0.0	-0.058430724	No
row_338	CCR5	10606	0.0	-0.058033984	No
row_339	CCL22	10616	0.0	-0.056903567	No
row_340	CCL20	10617	0.0	-0.055222895	No
row_341	CAMK2A	10711	0.0	-0.05922821	No
row_342	BTRC	10900	0.0	-0.06904179	No
row_343	BLNK	10937	0.0	-0.069562145	No
row_344	BCL2L11	10963	0.0	-0.06940997	No
row_345	AGER	11239	0.0	-0.0845427	No
row_346	CAMK2G	11416	-0.0028743967413902283	-0.0936226	Yes
row_347	RAP1B	11431	-0.00651352247223258	-0.09279788	Yes
row_348	TRIM35	11440	-0.008063647896051407	-0.09160633	Yes
row_349	PSMD6	11461	-0.008063647896051407	-0.09114845	Yes
row_350	PSMD5	11462	-0.008063647896051407	-0.08946778	Yes
row_351	FLT3LG	11523	-0.008680101484060287	-0.09145548	Yes
row_352	IL6R	11537	-0.00959478598088026	-0.09056963	Yes
row_353	HLA-DPA1	11538	-0.00959478598088026	-0.08888896	Yes
row_354	CDC42	11542	-0.010547908022999763	-0.087391704	Yes
row_355	EIF4E2	11576	-0.019398905336856842	-0.087728634	Yes
row_356	XAF1	11577	-0.019964782521128654	-0.08604796	Yes
row_357	KPNB1	11590	-0.02738935872912407	-0.08510097	Yes
row_358	INPP5D	11598	-0.04213641956448555	-0.083848275	Yes
row_359	GSTO1	11639	-0.06876587867736816	-0.08461319	Yes
row_360	CNN2	11646	-0.07326610386371613	-0.08329935	Yes
row_361	NUP50	11693	-0.08749604225158691	-0.084431104	Yes
row_362	MAP2K4	11695	-0.08749604225158691	-0.08281157	Yes
row_363	PPP2R1A	11703	-0.0877353623509407	-0.081558876	Yes
row_364	PPP2CA	11712	-0.09373544901609421	-0.08036732	Yes
row_365	PSMB10	11730	-0.09979786723852158	-0.079726025	Yes
row_366	ARIH1	11747	-0.10033363848924637	-0.079023585	Yes
row_367	NFKB2	11758	-0.10685858875513077	-0.07795431	Yes
row_368	PSMD2	11774	-0.10857002437114716	-0.077190734	Yes
row_369	NOD1	11775	-0.10857002437114716	-0.07551006	Yes
row_370	PSMA3	11822	-0.11721190810203552	-0.07664181	Yes
row_371	MYC	11838	-0.11721190810203552	-0.07587823	Yes
row_372	IRF7	11851	-0.11721190810203552	-0.074931234	Yes
row_373	EIF4G3	11857	-0.11721190810203552	-0.07355627	Yes
row_374	NUP58	11884	-0.119625523686409	-0.07346522	Yes
row_375	CFL1	11897	-0.12207535654306412	-0.07251822	Yes
row_376	SLA	11901	-0.12576591968536377	-0.07102097	Yes
row_377	VAV1	11908	-0.12597563862800598	-0.06970714	Yes
row_378	TGFB1	11915	-0.12597563862800598	-0.068393305	Yes
row_379	EIF4A3	11958	-0.12597563862800598	-0.0692805	Yes
row_380	AAAS	11976	-0.12597563862800598	-0.0686392	Yes
row_381	PIAS1	11995	-0.13334709405899048	-0.06805904	Yes
row_382	TRAF3	12006	-0.13486185669898987	-0.066989765	Yes
row_383	RAE1	12023	-0.13486185669898987	-0.066287324	Yes
row_384	PTPN4	12024	-0.13486185669898987	-0.06460665	Yes
row_385	PIN1	12030	-0.13486185669898987	-0.06323168	Yes
row_386	FLNB	12058	-0.13486185669898987	-0.06320178	Yes
row_387	EIF4E3	12064	-0.13486185669898987	-0.061826803	Yes
row_388	NUP62	12097	-0.13552498817443848	-0.0621026	Yes
row_389	TYK2	12114	-0.15025654435157776	-0.06140016	Yes
row_390	EIF4G2	12129	-0.15979361534118652	-0.060575444	Yes
row_391	TNFSF13B	12130	-0.16054612398147583	-0.058894772	Yes
row_392	SKP1	12150	-0.17347867786884308	-0.058375753	Yes
row_393	RORA	12181	-0.18786323070526123	-0.05852927	Yes
row_394	MAP2K7	12186	-0.18786323070526123	-0.057093155	Yes
row_395	IL17RA	12202	-0.19485627114772797	-0.05632958	Yes
row_396	RPS6KA3	12229	-0.2107599824666977	-0.056238536	Yes
row_397	GBP1	12295	-0.21261879801750183	-0.058531944	Yes
row_398	GAB2	12297	-0.21261879801750183	-0.05691241	Yes
row_399	AKT3	12327	-0.21261879801750183	-0.057004787	Yes
row_400	HERC5	12340	-0.22349002957344055	-0.05605779	Yes
row_401	IRF1	12342	-0.22435247898101807	-0.054438256	Yes
row_402	TCP1	12346	-0.23045042157173157	-0.052941006	Yes
row_403	RELA	12354	-0.23675091564655304	-0.05168831	Yes
row_404	NUP43	12369	-0.23940038681030273	-0.050863594	Yes
row_405	STAT5A	12400	-0.24872665107250214	-0.05101711	Yes
row_406	IL10RA	12441	-0.2537503242492676	-0.051782023	Yes
row_407	RANBP2	12444	-0.2553073763847351	-0.05022363	Yes
row_408	JUNB	12446	-0.2553248405456543	-0.048604097	Yes
row_409	HSPA8	12448	-0.2568122148513794	-0.046984565	Yes
row_410	SMAD3	12459	-0.2581579089164734	-0.045915287	Yes
row_411	CAMK2D	12482	-0.2581579089164734	-0.04557969	Yes
row_412	IL2RG	12498	-0.2661069333553314	-0.04481611	Yes
row_413	CRK	12532	-0.2676945626735687	-0.045153048	Yes
row_414	TPR	12538	-0.2694378197193146	-0.043778073	Yes
row_415	IL4R	12549	-0.2767670452594757	-0.042708796	Yes
row_416	SH2B1	12563	-0.2773369550704956	-0.04182294	Yes
row_417	PTPN7	12565	-0.2773369550704956	-0.040203407	Yes
row_418	HNRNPDL	12585	-0.2793853282928467	-0.03968439	Yes
row_419	ANXA2	12592	-0.2878420948982239	-0.038370553	Yes
row_420	USP18	12759	-0.300010085105896	-0.046839062	Yes
row_421	UBE2M	12777	-0.300010085105896	-0.046197765	Yes
row_422	UBE2E1	12778	-0.300010085105896	-0.044517092	Yes
row_423	TRIM46	12818	-0.300010085105896	-0.045220867	Yes
row_424	TRIM26	12819	-0.300010085105896	-0.043540195	Yes
row_425	TRAF6	12826	-0.300010085105896	-0.04222636	Yes
row_426	TNIP2	12835	-0.300010085105896	-0.041034807	Yes
row_427	TNFRSF1A	12836	-0.300010085105896	-0.039354134	Yes
row_428	TNFRSF13C	12837	-0.300010085105896	-0.037673462	Yes
row_429	TNFRSF12A	12838	-0.300010085105896	-0.035992786	Yes
row_430	TEC	12914	-0.300010085105896	-0.03889759	Yes
row_431	SUMO1	12951	-0.300010085105896	-0.039417945	Yes
row_432	SOCS5	12997	-0.300010085105896	-0.040488556	Yes
row_433	RORC	13133	-0.300010085105896	-0.047061738	Yes
row_434	RIPK2	13153	-0.300010085105896	-0.046542715	Yes
row_435	RHOU	13158	-0.300010085105896	-0.045106605	Yes
row_436	RELB	13174	-0.300010085105896	-0.044343024	Yes
row_437	PSMD4	13219	-0.300010085105896	-0.045352496	Yes
row_438	PPP2R1B	13237	-0.300010085105896	-0.0447112	Yes
row_439	PIK3CA	13297	-0.300010085105896	-0.046637766	Yes
row_440	PDE12	13322	-0.300010085105896	-0.046424445	Yes
row_441	OSMR	13354	-0.300010085105896	-0.046639103	Yes
row_442	OAS3	13364	-0.300010085105896	-0.045508686	Yes
row_443	NUP155	13368	-0.300010085105896	-0.044011433	Yes
row_444	NUP107	13369	-0.300010085105896	-0.04233076	Yes
row_445	NDC1	13408	-0.300010085105896	-0.042973395	Yes
row_446	MEF2C	13496	-0.300010085105896	-0.04661187	Yes
row_447	MAP2K6	13519	-0.300010085105896	-0.04627627	Yes
row_448	LGALS9	13737	-0.300010085105896	-0.057862904	Yes
row_449	ITGAM	13799	-0.300010085105896	-0.05991175	Yes
row_450	IL7	13822	-0.300010085105896	-0.05957615	Yes
row_451	IL2RA	13824	-0.300010085105896	-0.057956617	Yes
row_452	IL15RA	13825	-0.300010085105896	-0.056275945	Yes
row_453	IFNG	13836	-0.300010085105896	-0.055206668	Yes
row_454	IFNAR1	13837	-0.300010085105896	-0.053525995	Yes
row_455	IFI27	13839	-0.300010085105896	-0.051906463	Yes
row_456	HLA-H	13873	-0.300010085105896	-0.0522434	Yes
row_457	GBP6	13955	-0.300010085105896	-0.05551504	Yes
row_458	EIF2AK2	14096	-0.300010085105896	-0.06239392	Yes
row_459	CXCL1	14170	-0.300010085105896	-0.06517644	Yes
row_460	CSF1R	14185	-0.300010085105896	-0.06435172	Yes
row_461	COL1A2	14203	-0.300010085105896	-0.06371042	Yes
row_462	CLCF1	14220	-0.300010085105896	-0.06300799	Yes
row_463	CCR2	14269	-0.300010085105896	-0.06426202	Yes
row_464	CCL3L1	14275	-0.300010085105896	-0.06288704	Yes
row_465	CCL2	14276	-0.300010085105896	-0.06120637	Yes
row_466	BCL2L1	14385	-0.300010085105896	-0.06612878	Yes
row_467	ARF1	14520	-0.30546849966049194	-0.07264082	Yes
row_468	BATF	14526	-0.30669790506362915	-0.07126585	Yes
row_469	BRWD1	14536	-0.3143349289894104	-0.07013543	Yes
row_470	MX1	14544	-0.32209089398384094	-0.06888273	Yes
row_471	PSMB4	14575	-0.3413562476634979	-0.06903625	Yes
row_472	PSME1	14582	-0.3525751531124115	-0.06772242	Yes
row_473	NUP98	14585	-0.35345393419265747	-0.066164024	Yes
row_474	IL6ST	14594	-0.36660319566726685	-0.06497247	Yes
row_475	PSMD13	14635	-0.3790328800678253	-0.06573738	Yes
row_476	UBA3	14658	-0.3889559805393219	-0.065401785	Yes
row_477	VRK3	14693	-0.3989716172218323	-0.06579986	Yes
row_478	POU2F1	14698	-0.3989716172218323	-0.06436375	Yes
row_479	NFKBIB	14701	-0.3989716172218323	-0.062805355	Yes
row_480	GBP2	14722	-0.4061189293861389	-0.06234747	Yes
row_481	IL1R1	14735	-0.4090800881385803	-0.061400477	Yes
row_482	AKT2	14743	-0.4090800881385803	-0.06014778	Yes
row_483	PTPN1	14768	-0.4222254753112793	-0.05993446	Yes
row_484	MAPKAPK2	14776	-0.43036597967147827	-0.058681767	Yes
row_485	CAPZA1	14800	-0.4669193923473358	-0.058407307	Yes
row_486	ZEB1	14834	-0.4786364436149597	-0.05874424	Yes
row_487	TRIM14	14882	-0.4786364436149597	-0.059937134	Yes
row_488	TRAF2	14888	-0.4786364436149597	-0.05856216	Yes
row_489	TBK1	14922	-0.4786364436149597	-0.058899093	Yes
row_490	SHC1	14975	-0.4786364436149597	-0.060397685	Yes
row_491	SEH1L	14985	-0.4786364436149597	-0.059267268	Yes
row_492	PTGS2	15044	-0.4786364436149597	-0.061132696	Yes
row_493	PSMD9	15049	-0.4786364436149597	-0.05969658	Yes
row_494	PRKCD	15052	-0.4786364436149597	-0.058138188	Yes
row_495	PPP2R5D	15060	-0.4786364436149597	-0.056885496	Yes
row_496	PELI1	15099	-0.4786364436149597	-0.05752813	Yes
row_497	NUP153	15118	-0.4786364436149597	-0.05694797	Yes
row_498	LMNB1	15237	-0.4786364436149597	-0.062481776	Yes
row_499	LIFR	15254	-0.4786364436149597	-0.06177934	Yes
row_500	KPNA5	15260	-0.4786364436149597	-0.060404364	Yes
row_501	IRF6	15278	-0.4786364436149597	-0.059763066	Yes
row_502	INPPL1	15281	-0.4786364436149597	-0.058204673	Yes
row_503	IL1RL1	15283	-0.4786364436149597	-0.05658514	Yes
row_504	IL18RAP	15284	-0.4786364436149597	-0.05490447	Yes
row_505	IL12RB1	15285	-0.4786364436149597	-0.053223796	Yes
row_506	IL11RA	15286	-0.4786364436149597	-0.051543124	Yes
row_507	IFNLR1	15289	-0.4786364436149597	-0.04998473	Yes
row_508	IFITM3	15290	-0.4786364436149597	-0.04830406	Yes
row_509	IFIT5	15291	-0.4786364436149597	-0.046623386	Yes
row_510	IFI35	15292	-0.4786364436149597	-0.044942714	Yes
row_511	HLA-DRB1	15299	-0.4786364436149597	-0.04362888	Yes
row_512	FOS	15341	-0.4786364436149597	-0.044454932	Yes
row_513	ELK1	15375	-0.4786364436149597	-0.04479187	Yes
row_514	DDX58	15402	-0.4786364436149597	-0.044700827	Yes
row_515	CASP1	15447	-0.4786364436149597	-0.0457103	Yes
row_516	ALOX5	15515	-0.4786364436149597	-0.048125982	Yes
row_517	PSMB6	15560	-0.4983810484409332	-0.049135454	Yes
row_518	IL18R1	15566	-0.4983810484409332	-0.047760483	Yes
row_519	BIRC2	15609	-0.518919825553894	-0.048647676	Yes
row_520	IL16	15626	-0.5293130874633789	-0.047945235	Yes
row_521	HLA-F	15694	-0.5932841300964355	-0.05036092	Yes
row_522	SOD1	15720	-0.6321501731872559	-0.05020874	Yes
row_523	TRIM62	15782	-0.637285053730011	-0.052257586	Yes
row_524	TNFRSF25	15787	-0.637285053730011	-0.050821472	Yes
row_525	TAB3	15806	-0.637285053730011	-0.050241314	Yes
row_526	S1PR1	15840	-0.637285053730011	-0.050578248	Yes
row_527	PSMD3	15869	-0.637285053730011	-0.050609488	Yes
row_528	PSMD14	15870	-0.637285053730011	-0.048928816	Yes
row_529	PSMC4	15871	-0.637285053730011	-0.047248144	Yes
row_530	PSMB9	15872	-0.637285053730011	-0.04556747	Yes
row_531	NUP188	15905	-0.637285053730011	-0.045843266	Yes
row_532	IFNGR1	15966	-0.637285053730011	-0.047830973	Yes
row_533	CEBPD	16060	-0.637285053730011	-0.051836286	Yes
row_534	UBE2D2	16131	-0.6535922884941101	-0.05443539	Yes
row_535	CSK	16148	-0.6695988178253174	-0.053732954	Yes
row_536	SOS2	16151	-0.6700407862663269	-0.05217456	Yes
row_537	RAPGEF1	16163	-0.6776890754699707	-0.051166423	Yes
row_538	YWHAZ	16183	-0.7001450061798096	-0.050647404	Yes
row_539	EIF4G1	16220	-0.7867851257324219	-0.05116776	Yes
row_540	TRIM8	16252	-0.7872380614280701	-0.051382415	Yes
row_541	TRIM68	16253	-0.7872380614280701	-0.049701743	Yes
row_542	STAT1	16268	-0.7872380614280701	-0.048877027	Yes
row_543	SEC13	16276	-0.7872380614280701	-0.04762433	Yes
row_544	PSMD8	16293	-0.7872380614280701	-0.046921894	Yes
row_545	PSMD10	16294	-0.7872380614280701	-0.04524122	Yes
row_546	PSMA1	16296	-0.7872380614280701	-0.04362169	Yes
row_547	PLCG1	16306	-0.7872380614280701	-0.042491272	Yes
row_548	NUP133	16321	-0.7872380614280701	-0.041666556	Yes
row_549	KPNA3	16348	-0.7872380614280701	-0.041575514	Yes
row_550	GRAP2	16361	-0.7872380614280701	-0.04062852	Yes
row_551	EGR1	16380	-0.7872380614280701	-0.04004836	Yes
row_552	EIF4A2	16433	-0.8026458621025085	-0.04154695	Yes
row_553	IL32	16435	-0.8089470863342285	-0.039927416	Yes
row_554	PPIA	16450	-0.827900230884552	-0.0391027	Yes
row_555	HLA-A	16453	-0.8302413821220398	-0.037544306	Yes
row_556	PSMC5	16461	-0.8451638221740723	-0.03629161	Yes
row_557	HNRNPF	16472	-0.8753184080123901	-0.035222337	Yes
row_558	PSMB1	16497	-0.9196380376815796	-0.035009015	Yes
row_559	JUN	16557	-0.9326937198638916	-0.036935583	Yes
row_560	ADAR	16626	-0.9683411717414856	-0.039412405	Yes
row_561	FOXO1	16645	-1.035037636756897	-0.038832247	Yes
row_562	GRB2	16651	-1.050713300704956	-0.037457272	Yes
row_563	TNFSF14	16661	-1.075757384300232	-0.036326855	Yes
row_564	ISG20	16691	-1.075757384300232	-0.036419235	Yes
row_565	IRAK1	16692	-1.075757384300232	-0.034738563	Yes
row_566	GBP5	16695	-1.075757384300232	-0.03318017	Yes
row_567	GBP3	16696	-1.075757384300232	-0.031499498	Yes
row_568	KRAS	16714	-1.1035279035568237	-0.030858198	Yes
row_569	UBA52	16726	-1.1504123210906982	-0.029850062	Yes
row_570	PSME2	16753	-1.2176642417907715	-0.029759021	Yes
row_571	JAK3	16762	-1.2176642417907715	-0.028567465	Yes
row_572	IRS2	16763	-1.2176642417907715	-0.026886793	Yes
row_573	PAK2	16785	-1.277817726135254	-0.026490053	Yes
row_574	CD44	16788	-1.2837588787078857	-0.02493166	Yes
row_575	IL7R	16795	-1.3205087184906006	-0.023617826	Yes
row_576	HLA-E	16798	-1.3274869918823242	-0.022059433	Yes
row_577	FLNA	16800	-1.3371691703796387	-0.0204399	Yes
row_578	CD4	16821	-1.3592159748077393	-0.019982021	Yes
row_579	BIRC3	16834	-1.4262537956237793	-0.019035025	Yes
row_580	ANXA1	16837	-1.4543482065200806	-0.017476631	Yes
row_581	IFITM1	16858	-1.5288264751434326	-0.017018752	Yes
row_582	LCP1	16863	-1.587262749671936	-0.015582639	Yes
row_583	MT2A	16865	-1.610663890838623	-0.013963106	Yes
row_584	CCL5	16873	-1.68007230758667	-0.012710411	Yes
row_585	RPS27A	16875	-1.6982308626174927	-0.011090878	Yes
row_586	VIM	16879	-1.7460243701934814	-0.009593626	Yes
row_587	HNRNPA2B1	16905	-2.0248467922210693	-0.009441445	Yes
row_588	HLA-C	16911	-2.1313467025756836	-0.00806647	Yes
row_589	JAK1	16915	-2.2445151805877686	-0.006569217	Yes
row_590	MSN	16925	-2.5286693572998047	-0.0054388014	Yes
row_591	PTK2B	16926	-2.5765366554260254	-0.0037581292	Yes
row_592	IFITM2	16938	-3.3932955265045166	-0.002749993	Yes
row_593	B2M	16945	-4.9339470863342285	-0.0014361585	Yes
row_594	HLA-B	16948	-5.6751017570495605	1.2223444E-4	Yes

## Sheet: REACTOME_INTERFERON_SIGNALING
NAME	SYMBOL	RANK IN GENE LIST	RANK METRIC SCORE	RUNNING ES	CORE ENRICHMENT		Dataset	cl1
row_0	IFI30	32	2.6606881618499756	0.003839753	No		GeneSet	REACTOME_INTERFERON_SIGNALING
row_1	NUP214	232	1.6068922281265259	-0.0022745975	No		Enrichment Score (ES)	-0.19268991
row_2	IRF8	442	1.3812990188598633	-0.0089850025	No		Normalized Enrichment Score (NES)	-2.9867866
row_3	IRF2	443	1.3812990188598633	-0.0032378759	No		Nominal p-value	0.0
row_4	IP6K2	648	1.185595989227295	-0.009650254	No		FDR q-value	5.804973E-5
row_5	IRF9	711	1.148875117301941	-0.0075986627	No
row_6	IRF3	781	0.902803897857666	-0.00596431	No
row_7	HLA-DRA	816	0.8422321677207947	-0.0022437673	No
row_8	TRIM3	978	0.8115611672401428	-0.0060931123	No
row_9	TRIM21	979	0.8115611672401428	-3.4598587E-4	No
row_10	NCAM1	1339	0.8115611672401428	-0.015997203	No
row_11	KPNA7	1562	0.8115611672401428	-0.023482477	No
row_12	JAK2	1588	0.8115611672401428	-0.019225486	No
row_13	IFIT3	1613	0.8115611672401428	-0.01490889	No
row_14	GBP4	2021	0.8028171062469482	-0.033421166	No
row_15	KPNA1	2036	0.7823294997215271	-0.028508516	No
row_16	NUP85	2109	0.7395446300506592	-0.02705298	No
row_17	PTAFR	2200	0.7063738703727722	-0.02667034	No
row_18	ISG15	2346	0.6888148784637451	-0.029565997	No
row_19	PML	2519	0.5605537295341492	-0.034071002	No
row_20	NUP210	2524	0.5581676959991455	-0.028562298	No
row_21	EIF4E	2667	0.45044711232185364	-0.03127914	No
row_22	UBE2L6	2693	0.42957648634910583	-0.02702215	No
row_23	UBC	2703	0.41944950819015503	-0.02181147	No
row_24	SP100	2758	0.3707953989505768	-0.019283038	No
row_25	TRIM25	2927	0.3450092077255249	-0.02354962	No
row_26	MX2	2964	0.3450092077255249	-0.019948289	No
row_27	HLA-DQB1	3046	0.3334830403327942	-0.0190292	No
row_28	CAMK2B	3062	0.3334830403327942	-0.014176155	No
row_29	IFNAR2	3108	0.31084001064300537	-0.0111112725	No
row_30	UBB	3131	0.29826539754867554	-0.006675465	No
row_31	STAT2	3232	0.2526766061782837	-0.00688888	No
row_32	SAMHD1	3442	0.22672756016254425	-0.013599285	No
row_33	RSAD2	3445	0.22672756016254425	-0.007971369	No
row_34	POM121C	3489	0.22672756016254425	-0.004787275	No
row_35	NUP54	3510	0.22672756016254425	-2.322571E-4	No
row_36	NUP35	3904	0.21261879801750183	-0.017910058	No
row_37	MAPK3	3927	0.21261879801750183	-0.01347425	No
row_38	IRF4	3962	0.21261879801750183	-0.009753708	No
row_39	IFI6	3969	0.21261879801750183	-0.004364214	No
row_40	BST2	4054	0.21261879801750183	-0.0036239424	No
row_41	PTPN11	4188	0.16012130677700043	-0.0058043357	No
row_42	UBE2N	4243	0.15182232856750488	-0.0032759015	No
row_43	TRIM22	4321	0.1440005898475647	-0.002118392	No
row_44	UBA7	4478	0.10857002437114716	-0.0056697098	No
row_45	SOCS1	4493	0.10857002437114716	-7.570592E-4	No
row_46	PPM1B	4593	0.0903470516204834	-9.1086864E-4	No
row_47	PTPN6	4678	0.05662635341286659	-1.7059683E-4	No
row_48	PTPN2	4707	0.047805655747652054	0.003907578	No
row_49	HLA-DPB1	4727	0.04264356195926666	0.008522201	No
row_50	KPNA4	4764	0.03703170269727707	0.0121235335	No
row_51	TRIM38	4765	0.03689858317375183	0.017870659	No
row_52	PSMB8	4773	0.03450174257159233	0.023200547	No
row_53	ABCE1	4882	0.020520636811852455	0.02251029	No
row_54	SOCS3	4955	0.016275444999337196	0.023965826	No
row_55	OAS2	4992	0.016275444999337196	0.027567158	No
row_56	NUP37	4993	0.016275444999337196	0.033314284	No
row_57	NUP205	5211	0.008063647896051407	0.026127037	No
row_58	VCAM1	5594	0.0	0.009104895	No
row_59	TRIM5	5736	0.0	0.006447659	No
row_60	TRIM45	5737	0.0	0.012194785	No
row_61	TRIM31	5739	0.0	0.017882306	No
row_62	TRIM2	5740	0.0	0.023629433	No
row_63	RNASEL	6722	0.0	-0.02909635	No
row_64	POM121	7034	0.0	-0.04188651	No
row_65	OASL	7344	0.0	-0.054557454	No
row_66	OAS1	7345	0.0	-0.048810326	No
row_67	NUP93	7354	0.0	-0.043540046	No
row_68	NUP88	7355	0.0	-0.037792917	No
row_69	NUP160	7358	0.0	-0.032165002	No
row_70	NEDD4	7499	0.0	-0.034762632	No
row_71	MID1	7788	0.0	-0.046181865	No
row_72	KPNA2	8950	0.0	-0.10963662	No
row_73	IRF5	9100	0.0	-0.11277071	No
row_74	IFNGR2	9176	0.0	-0.11149398	No
row_75	IFNA2	9179	0.0	-0.10586607	No
row_76	IFIT1	9181	0.0	-0.10017855	No
row_77	ICAM1	9190	0.0	-0.09490826	No
row_78	HLA-DRB5	9270	0.0	-0.09386996	No
row_79	HLA-DQB2	9271	0.0	-0.08812284	No
row_80	HLA-DQA2	9272	0.0	-0.08237571	No
row_81	HLA-DQA1	9273	0.0	-0.07662859	No
row_82	CIITA	10451	0.0	-0.14103703	No
row_83	CAMK2A	10711	0.0	-0.1507277	No
row_84	CAMK2G	11416	-0.0028743967413902283	-0.18694279	Yes
row_85	TRIM35	11440	-0.008063647896051407	-0.18256658	Yes
row_86	HLA-DPA1	11538	-0.00959478598088026	-0.18260118	Yes
row_87	EIF4E2	11576	-0.019398905336856842	-0.17905946	Yes
row_88	XAF1	11577	-0.019964782521128654	-0.17331234	Yes
row_89	KPNB1	11590	-0.02738935872912407	-0.16828047	Yes
row_90	NUP50	11693	-0.08749604225158691	-0.16861309	Yes
row_91	ARIH1	11747	-0.10033363848924637	-0.16602506	Yes
row_92	IRF7	11851	-0.11721190810203552	-0.16641729	Yes
row_93	EIF4G3	11857	-0.11721190810203552	-0.16096818	Yes
row_94	NUP58	11884	-0.119625523686409	-0.1567708	Yes
row_95	EIF4A3	11958	-0.12597563862800598	-0.15537487	Yes
row_96	AAAS	11976	-0.12597563862800598	-0.15064104	Yes
row_97	PIAS1	11995	-0.13334709405899048	-0.14596681	Yes
row_98	RAE1	12023	-0.13486185669898987	-0.14182903	Yes
row_99	PIN1	12030	-0.13486185669898987	-0.13643953	Yes
row_100	FLNB	12058	-0.13486185669898987	-0.13230175	Yes
row_101	EIF4E3	12064	-0.13486185669898987	-0.12685266	Yes
row_102	NUP62	12097	-0.13552498817443848	-0.1230129	Yes
row_103	TYK2	12114	-0.15025654435157776	-0.11821946	Yes
row_104	EIF4G2	12129	-0.15979361534118652	-0.11330681	Yes
row_105	GBP1	12295	-0.21261879801750183	-0.117394574	Yes
row_106	HERC5	12340	-0.22349002957344055	-0.11427009	Yes
row_107	IRF1	12342	-0.22435247898101807	-0.10858257	Yes
row_108	NUP43	12369	-0.23940038681030273	-0.10438518	Yes
row_109	RANBP2	12444	-0.2553073763847351	-0.10304885	Yes
row_110	CAMK2D	12482	-0.2581579089164734	-0.09950713	Yes
row_111	TPR	12538	-0.2694378197193146	-0.0970383	Yes
row_112	USP18	12759	-0.300010085105896	-0.10440437	Yes
row_113	UBE2E1	12778	-0.300010085105896	-0.099730134	Yes
row_114	TRIM46	12818	-0.300010085105896	-0.09630762	Yes
row_115	TRIM26	12819	-0.300010085105896	-0.090560496	Yes
row_116	SUMO1	12951	-0.300010085105896	-0.09262168	Yes
row_117	PDE12	13322	-0.300010085105896	-0.108928554	Yes
row_118	OAS3	13364	-0.300010085105896	-0.10562525	Yes
row_119	NUP155	13368	-0.300010085105896	-0.10005694	Yes
row_120	NUP107	13369	-0.300010085105896	-0.094309814	Yes
row_121	NDC1	13408	-0.300010085105896	-0.09082769	Yes
row_122	IFNG	13836	-0.300010085105896	-0.110532075	Yes
row_123	IFNAR1	13837	-0.300010085105896	-0.10478495	Yes
row_124	IFI27	13839	-0.300010085105896	-0.09909743	Yes
row_125	HLA-H	13873	-0.300010085105896	-0.09531728	Yes
row_126	GBP6	13955	-0.300010085105896	-0.09439819	Yes
row_127	EIF2AK2	14096	-0.300010085105896	-0.09699582	Yes
row_128	MX1	14544	-0.32209089398384094	-0.11789232	Yes
row_129	NUP98	14585	-0.35345393419265747	-0.11452941	Yes
row_130	GBP2	14722	-0.4061189293861389	-0.11688862	Yes
row_131	PTPN1	14768	-0.4222254753112793	-0.113823734	Yes
row_132	TRIM14	14882	-0.4786364436149597	-0.11481202	Yes
row_133	SEH1L	14985	-0.4786364436149597	-0.11514465	Yes
row_134	PRKCD	15052	-0.4786364436149597	-0.113331474	Yes
row_135	NUP153	15118	-0.4786364436149597	-0.111458704	Yes
row_136	KPNA5	15260	-0.4786364436149597	-0.11411594	Yes
row_137	IRF6	15278	-0.4786364436149597	-0.1093821	Yes
row_138	IFITM3	15290	-0.4786364436149597	-0.104290634	Yes
row_139	IFIT5	15291	-0.4786364436149597	-0.09854351	Yes
row_140	IFI35	15292	-0.4786364436149597	-0.092796385	Yes
row_141	HLA-DRB1	15299	-0.4786364436149597	-0.08740689	Yes
row_142	DDX58	15402	-0.4786364436149597	-0.08773951	Yes
row_143	HLA-F	15694	-0.5932841300964355	-0.09933756	Yes
row_144	TRIM62	15782	-0.637285053730011	-0.09877611	Yes
row_145	NUP188	15905	-0.637285053730011	-0.10030084	Yes
row_146	IFNGR1	15966	-0.637285053730011	-0.09813004	Yes
row_147	EIF4G1	16220	-0.7867851257324219	-0.107463084	Yes
row_148	TRIM8	16252	-0.7872380614280701	-0.103563726	Yes
row_149	TRIM68	16253	-0.7872380614280701	-0.0978166	Yes
row_150	STAT1	16268	-0.7872380614280701	-0.09290395	Yes
row_151	SEC13	16276	-0.7872380614280701	-0.08757406	Yes
row_152	PLCG1	16306	-0.7872380614280701	-0.08355549	Yes
row_153	NUP133	16321	-0.7872380614280701	-0.07864284	Yes
row_154	KPNA3	16348	-0.7872380614280701	-0.074445456	Yes
row_155	EGR1	16380	-0.7872380614280701	-0.0705461	Yes
row_156	EIF4A2	16433	-0.8026458621025085	-0.06789845	Yes
row_157	HLA-A	16453	-0.8302413821220398	-0.06328382	Yes
row_158	ADAR	16626	-0.9683411717414856	-0.06778883	Yes
row_159	ISG20	16691	-1.075757384300232	-0.06585645	Yes
row_160	GBP5	16695	-1.075757384300232	-0.060288142	Yes
row_161	GBP3	16696	-1.075757384300232	-0.054541014	Yes
row_162	UBA52	16726	-1.1504123210906982	-0.050522447	Yes
row_163	CD44	16788	-1.2837588787078857	-0.04841125	Yes
row_164	HLA-E	16798	-1.3274869918823242	-0.04320057	Yes
row_165	FLNA	16800	-1.3371691703796387	-0.03751305	Yes
row_166	IFITM1	16858	-1.5288264751434326	-0.035163432	Yes
row_167	MT2A	16865	-1.610663890838623	-0.029773938	Yes
row_168	RPS27A	16875	-1.6982308626174927	-0.02456326	Yes
row_169	HLA-C	16911	-2.1313467025756836	-0.020902324	Yes
row_170	JAK1	16915	-2.2445151805877686	-0.015334014	Yes
row_171	IFITM2	16938	-3.3932955265045166	-0.010898206	Yes
row_172	B2M	16945	-4.9339470863342285	-0.005508712	Yes
row_173	HLA-B	16948	-5.6751017570495605	1.19203454E-4	Yes

## Sheet: REACTOME_CHEMOKINE_RECEPTORS_BI
NAME	SYMBOL	RANK IN GENE LIST	RANK METRIC SCORE	RUNNING ES	CORE ENRICHMENT		Dataset	cl1
row_0	CXCL16	497	1.3812990188598633	0.0028845414	No		GeneSet	REACTOME_CHEMOKINE_RECEPTORS_BIND_CHEMOKINES
row_1	CXCL8	3693	0.22672756016254425	-0.15368718	No		Enrichment Score (ES)	-0.5086632
row_2	CXCR4	4609	0.08027447760105133	-0.17550713	No		Normalized Enrichment Score (NES)	-3.42982
row_3	CXCR5	10247	0.0	-0.47640508	Yes		Nominal p-value	0.0
row_4	CXCL5	10248	0.0	-0.44414702	Yes		FDR q-value	0.0
row_5	CXCL3	10249	0.0	-0.41188896	Yes
row_6	CXCL13	10250	0.0	-0.3796309	Yes
row_7	CX3CL1	10253	0.0	-0.34749103	Yes
row_8	CCR8	10605	0.0	-0.33597764	Yes
row_9	CCR5	10606	0.0	-0.30371958	Yes
row_10	CCR10	10607	0.0	-0.27146152	Yes
row_11	CCL22	10616	0.0	-0.23967628	Yes
row_12	CCL20	10617	0.0	-0.20741822	Yes
row_13	ACKR2	11349	0.0	-0.21836346	Yes
row_14	CXCR2	11779	-0.10857002437114716	-0.21146001	Yes
row_15	CCR6	12075	-0.13486185669898987	-0.19663693	Yes
row_16	CCR7	12120	-0.15057478845119476	-0.16697934	Yes
row_17	CXCR6	12428	-0.24872665107250214	-0.15286548	Yes
row_18	CXCL1	14170	-0.300010085105896	-0.2235034	Yes
row_19	CCRL2	14266	-0.300010085105896	-0.19686	Yes
row_20	CCR9	14267	-0.300010085105896	-0.16460194	Yes
row_21	CCR4	14268	-0.300010085105896	-0.13234387	Yes
row_22	CCR2	14269	-0.300010085105896	-0.1000858	Yes
row_23	CCL3L1	14275	-0.300010085105896	-0.06812325	Yes
row_24	CCL2	14276	-0.300010085105896	-0.035865188	Yes
row_25	ACKR4	14500	-0.300010085105896	-0.016786791	Yes
row_26	XCL2	14842	-0.4786364436149597	-0.0046823923	Yes
row_27	CCL28	15444	-0.4786364436149597	-0.007944423	Yes
row_28	XCL1	15757	-0.637285053730011	0.0058739246	Yes
row_29	CXCR3	16044	-0.637285053730011	0.021228915	Yes
row_30	CCL5	16873	-1.68007230758667	0.0045508086	Yes
