# Supplementary material for: A decision point between transdifferentiation and programmed cell death priming controls KRAS-dependent pancreatic cancer development
Source: Nat Commun. 2025 Feb 19;16:1765. doi: 10.1038/s41467-025-56493-7 (PMC11839950; doi:10.1038/s41467-025-56493-7)
Supplement: Supplementary file 4 — Supplementary Data 2 [file 41467_2025_56493_MOESM4_ESM.xlsx]

## Sheet: GOBP_REGULATION_OF_RESPONSE_TO_
NAME	SYMBOL	RANK IN GENE LIST	RANK METRIC SCORE	RUNNING ES	CORE ENRICHMENT		Dataset	T_cells
row_0	TERF2	0	4.389128684997559	0.0013513514	Yes		GeneSet	GOBP_REGULATION_OF_RESPONSE_TO_STRESS
row_1	ANO6	3	3.4245457649230957	0.0025120813	Yes		Enrichment Score (ES)	0.04919836
row_2	VAMP8	6	3.0969045162200928	0.0036728112	Yes		Normalized Enrichment Score (NES)	1.4732978
row_3	CDK19	14	2.820559024810791	0.004356988	Yes		Nominal p-value	0.07485604
row_4	VIL1	28	2.4917502403259277	0.0044692997	Yes		FDR q-value	0.743839
row_5	CST7	59	2.216585397720337	0.0029613297	Yes
row_6	PPP1R15B	74	2.1478075981140137	0.002978331	Yes
row_7	PYCARD	81	2.1199910640716553	0.0037578181	Yes
row_8	PQBP1	83	2.1105287075042725	0.005013859	Yes
row_9	HNRNPK	90	2.0620107650756836	0.005793346	Yes
row_10	LDLR	108	1.9548420906066895	0.005524415	Yes
row_11	CLDN3	122	1.9318267107009888	0.005636727	Yes
row_12	ZNF385A	133	1.8935234546661377	0.006034971	Yes
row_13	PARP1	160	1.8001548051834106	0.004908244	Yes
row_14	HMGB1	171	1.7583388090133667	0.0053064884	Yes
row_15	HDAC6	185	1.6869139671325684	0.0054188003	Yes
row_16	STK3	194	1.6622077226638794	0.0060076662	Yes
row_17	TYROBP	202	1.650240421295166	0.0066918423	Yes
row_18	DDX39B	214	1.6208674907684326	0.006994776	Yes
row_19	MMP12	231	1.6142276525497437	0.006821156	Yes
row_20	FCGR2B	240	1.6142276525497437	0.0074100215	Yes
row_21	MTURN	260	1.5988574028015137	0.006950469	Yes
row_22	GPSM3	261	1.5974678993225098	0.008301821	Yes
row_23	TRIAP1	271	1.5876851081848145	0.008795376	Yes
row_24	TSPAN8	272	1.586825966835022	0.010146727	Yes
row_25	MBIP	330	1.499940276145935	0.0060653677	Yes
row_26	NINJ1	340	1.4808024168014526	0.0065589226	Yes
row_27	USP47	359	1.4329239130020142	0.0061946814	Yes
row_28	NCOA7	380	1.3933930397033691	0.0056398185	Yes
row_29	ADTRP	383	1.3911515474319458	0.006800548	Yes
row_30	RFWD3	419	1.3428378105163574	0.0048160246	Yes
row_31	CEBPB	421	1.3415089845657349	0.0060720653	Yes
row_32	EEF1E1	426	1.3393739461898804	0.0070421738	Yes
row_33	TNFRSF1A	430	1.3351209163665771	0.008107593	Yes
row_34	LTA	431	1.3334354162216187	0.009458944	Yes
row_35	TRIM38	441	1.3238728046417236	0.0099524995	Yes
row_36	MAPK8IP1	505	1.2887932062149048	0.0052992757	Yes
row_37	APOE	527	1.2887932062149048	0.0046491018	Yes
row_38	TFIP11	592	1.2839343547821045	-9.943244E-5	Yes
row_39	HPSE	614	1.2777326107025146	-7.4960606E-4	Yes
row_40	NFKBIZ	616	1.2772674560546875	5.064346E-4	Yes
row_41	SHLD1	636	1.270966649055481	4.688238E-5	Yes
row_42	PAWR	638	1.265701174736023	0.0013029231	Yes
row_43	NCOR1	642	1.264214277267456	0.0023683424	Yes
row_44	DNAJA1	666	1.2426103353500366	0.0015275473	Yes
row_45	EYA3	680	1.2288578748703003	0.0016398593	Yes
row_46	EIF2AK2	708	1.1954116821289062	4.1782134E-4	Yes
row_47	OAS1	721	1.185394287109375	6.2544417E-4	Yes
row_48	RNF13	722	1.1834484338760376	0.0019767955	Yes
row_49	APOBEC3G	735	1.1758649349212646	0.0021844183	Yes
row_50	PPP4R3B	759	1.1512101888656616	0.0013436233	Yes
row_51	PJA2	760	1.150641918182373	0.0026949747	Yes
row_52	SYK	771	1.1356217861175537	0.003093219	Yes
row_53	FURIN	777	1.131443738937378	0.0039680167	Yes
row_54	PAK2	850	1.0743327140808105	-0.0015430035	Yes
row_55	PTTG1IP	870	1.0636744499206543	-0.0020025556	Yes
row_56	PRDX2	875	1.0570720434188843	-0.0010324471	Yes
row_57	ABCC1	879	1.0531208515167236	3.2972093E-5	Yes
row_58	REST	893	1.0366953611373901	1.4528417E-4	Yes
row_59	N4BP1	896	1.0325262546539307	0.0013060141	Yes
row_60	TLR6	897	1.031606674194336	0.0026573655	Yes
row_61	ARNTL	908	1.02548348903656	0.0030556098	Yes
row_62	SLC38A2	910	1.0249507427215576	0.0043116505	Yes
row_63	DAGLB	920	1.019177794456482	0.0048052054	Yes
row_64	TMEM259	932	1.0144437551498413	0.005108139	Yes
row_65	MVK	940	1.0120916366577148	0.005792315	Yes
row_66	SPIRE2	959	1.005028486251831	0.005428074	Yes
row_67	LYAR	995	0.9826950430870056	0.00344355	Yes
row_68	PCBP2	996	0.9818055033683777	0.0047949012	Yes
row_69	RIPK2	1007	0.9816161394119263	0.0051931455	Yes
row_70	FGL2	1031	0.978347659111023	0.0043523507	Yes
row_71	ACKR3	1047	0.9750842452049255	0.0042740414	Yes
row_72	XCL1	1053	0.9750842452049255	0.005148839	Yes
row_73	RAET1E	1085	0.9685726165771484	0.0035455583	Yes
row_74	CNR1	1089	0.9685726165771484	0.0046109776	Yes
row_75	KMT5C	1102	0.9587447643280029	0.0048186	Yes
row_76	CD200R1	1108	0.9566423296928406	0.005693398	Yes
row_77	GFER	1143	0.9357356429100037	0.0038041852	Yes
row_78	ADA	1166	0.9212278723716736	0.0030587008	Yes
row_79	MEAK7	1178	0.9115533828735352	0.0033616344	Yes
row_80	ATM	1205	0.8971854448318481	0.0022349071	Yes
row_81	NPM1	1234	0.873850405216217	9.1755844E-4	Yes
row_82	HSF1	1247	0.8643797039985657	0.0011251812	Yes
row_83	CXCR4	1290	0.8478039503097534	-0.0015265174	Yes
row_84	ADRA2A	1294	0.8470287322998047	-4.6109816E-4	Yes
row_85	FOXO3	1300	0.846307098865509	4.1369963E-4	Yes
row_86	NAPEPLD	1345	0.8392344117164612	-0.0024286204	Yes
row_87	ZNF675	1347	0.838918924331665	-0.0011725798	Yes
row_88	CEACAM1	1400	0.8251503109931946	-0.004777386	Yes
row_89	SLF2	1406	0.8217218518257141	-0.0039025878	Yes
row_90	LGALS9	1408	0.8204659223556519	-0.002646547	Yes
row_91	CDK9	1410	0.8202760219573975	-0.0013905065	Yes
row_92	FAM168A	1423	0.8143560290336609	-0.0011828836	Yes
row_93	VAMP3	1425	0.8136032223701477	7.315699E-5	Yes
row_94	ZMYND11	1427	0.8134365081787109	0.0013291977	Yes
row_95	BMPR1A	1439	0.8097870945930481	0.0016321312	Yes
row_96	IL12RB1	1447	0.806196391582489	0.0023163075	Yes
row_97	SH2B3	1455	0.8018504977226257	0.0030004838	Yes
row_98	TRAF3	1460	0.7987605929374695	0.0039705923	Yes
row_99	NEK4	1464	0.7982662916183472	0.005036012	Yes
row_100	SHLD2	1470	0.7960723042488098	0.0059108096	Yes
row_101	GPS2	1483	0.7839815616607666	0.006118432	Yes
row_102	SLC12A2	1498	0.7804991602897644	0.0061354334	Yes
row_103	VPS13C	1510	0.7771426439285278	0.006438367	Yes
row_104	DEK	1511	0.7766439914703369	0.0077897185	Yes
row_105	FKTN	1513	0.7765527963638306	0.009045759	Yes
row_106	PTPRC	1517	0.7756230235099792	0.010111178	Yes
row_107	MEAF6	1528	0.7736846208572388	0.010509423	Yes
row_108	PAK1	1544	0.7677733898162842	0.010431114	Yes
row_109	CCL5	1572	0.7597380876541138	0.009209075	Yes
row_110	PLCG2	1580	0.7552508115768433	0.009893252	Yes
row_111	ARRB2	1584	0.7538447976112366	0.010958671	Yes
row_112	MAP2K7	1585	0.7504690289497375	0.0123100225	Yes
row_113	VASH1	1608	0.7366480231285095	0.011564538	Yes
row_114	SRSF6	1612	0.7342354655265808	0.012629957	Yes
row_115	PPP3CA	1619	0.7299765944480896	0.013409444	Yes
row_116	FOXO1	1624	0.7269631624221802	0.014379553	Yes
row_117	HEXIM1	1632	0.7250142693519592	0.015063729	Yes
row_118	ENO1	1637	0.7234702706336975	0.016033838	Yes
row_119	KLHL15	1638	0.7230643630027771	0.017385188	Yes
row_120	MEN1	1647	0.7211937308311462	0.017974054	Yes
row_121	UBE2N	1663	0.7146630883216858	0.017895745	Yes
row_122	RAD52	1697	0.7033969163894653	0.016101843	Yes
row_123	EIF2AK1	1703	0.6989513635635376	0.016976641	Yes
row_124	DUSP22	1721	0.691290020942688	0.01670771	Yes
row_125	TAOK2	1727	0.6900674700737	0.017582508	Yes
row_126	GADD45B	1744	0.6858359575271606	0.017408889	Yes
row_127	SIRT1	1750	0.6838025450706482	0.018283686	Yes
row_128	YBX1	1758	0.6822090744972229	0.018967861	Yes
row_129	NMI	1780	0.6775316596031189	0.018317688	Yes
row_130	XRCC6	1781	0.6773615479469299	0.01966904	Yes
row_131	FANCD2	1782	0.6761620044708252	0.021020392	Yes
row_132	FERMT1	1811	0.6739627122879028	0.019703042	Yes
row_133	XDH	1822	0.6739627122879028	0.020101286	Yes
row_134	PRKCE	1823	0.6739627122879028	0.021452637	Yes
row_135	KLF4	1872	0.6708794236183167	0.018229075	Yes
row_136	TNFRSF12A	1892	0.6708794236183167	0.017769523	Yes
row_137	SPP1	1940	0.6678022146224976	0.014641271	Yes
row_138	SH3RF3	1942	0.6678022146224976	0.015897311	Yes
row_139	ESR1	1945	0.6678022146224976	0.017058041	Yes
row_140	CCL3	1987	0.6647310853004456	0.014501654	Yes
row_141	GREM1	1991	0.6647310853004456	0.015567073	Yes
row_142	ARG2	1994	0.6647310853004456	0.016727803	Yes
row_143	ZNF365	1999	0.6647310853004456	0.017697912	Yes
row_144	PLCB1	2004	0.6647310853004456	0.01866802	Yes
row_145	GPR37L1	2011	0.6647310853004456	0.019447507	Yes
row_146	PDGFA	2023	0.6647310853004456	0.01975044	Yes
row_147	IRF1	2035	0.6632943749427795	0.020053374	Yes
row_148	NSMCE4A	2052	0.6602287888526917	0.019879755	Yes
row_149	GCH1	2063	0.6575401425361633	0.020277997	Yes
row_150	PINK1	2107	0.6477939486503601	0.017530989	Yes
row_151	POLR3C	2124	0.6435990929603577	0.017357368	Yes
row_152	CDKN2D	2132	0.6410391330718994	0.018041546	Yes
row_153	HSP90AA1	2143	0.6367443203926086	0.018439788	Yes
row_154	ARHGEF2	2163	0.6326926946640015	0.017980237	Yes
row_155	BCL2L1	2176	0.628887951374054	0.01818786	Yes
row_156	LPCAT3	2207	0.6166548728942871	0.01667989	Yes
row_157	AP1G1	2241	0.5984364748001099	0.014885987	Yes
row_158	DTX3L	2265	0.5836420655250549	0.014045193	Yes
row_159	RREB1	2268	0.5826167464256287	0.015205923	Yes
row_160	CNR2	2278	0.582234263420105	0.015699478	Yes
row_161	PARK7	2315	0.5762431025505066	0.013619643	Yes
row_162	TRRAP	2316	0.5754116177558899	0.014970995	Yes
row_163	MGST2	2326	0.575130820274353	0.015464549	Yes
row_164	PTK2B	2334	0.5750539898872375	0.016148726	Yes
row_165	NONO	2335	0.5737621188163757	0.017500076	Yes
row_166	HMGA2	2341	0.5727710127830505	0.018374875	Yes
row_167	FOXM1	2343	0.5727710127830505	0.019630916	Yes
row_168	PPARG	2348	0.5727710127830505	0.020601025	Yes
row_169	UFD1	2359	0.5718176364898682	0.020999268	Yes
row_170	ZYX	2401	0.5636312961578369	0.01844288	Yes
row_171	SIRT2	2402	0.5634672045707703	0.019794231	Yes
row_172	GRN	2416	0.5548222661018372	0.019906543	Yes
row_173	DUSP16	2417	0.5547345280647278	0.021257896	Yes
row_174	GBP5	2418	0.5539903044700623	0.022609247	Yes
row_175	RSL1D1	2440	0.5436434745788574	0.021959072	Yes
row_176	CADM1	2457	0.5360375642776489	0.021785453	Yes
row_177	ERP29	2467	0.5342786312103271	0.022279007	Yes
row_178	KREMEN1	2472	0.534047544002533	0.023249116	Yes
row_179	DYRK3	2516	0.528095543384552	0.020502107	Yes
row_180	FMN2	2541	0.5241424441337585	0.019566001	Yes
row_181	RB1	2558	0.5204574465751648	0.01939238	Yes
row_182	FFAR4	2560	0.5202012658119202	0.020648422	Yes
row_183	TSPAN32	2572	0.5185869336128235	0.020951355	Yes
row_184	TIRAP	2576	0.5182351469993591	0.022016775	Yes
row_185	SLAMF6	2582	0.5170957446098328	0.022891572	Yes
row_186	CHEK2	2606	0.5131560564041138	0.022050777	Yes
row_187	ARMT1	2634	0.5078787207603455	0.020828739	Yes
row_188	MARVELD3	2645	0.5063165426254272	0.021226984	Yes
row_189	USP13	2662	0.5045731663703918	0.021053363	Yes
row_190	IGF1R	2712	0.49989593029022217	0.01773449	Yes
row_191	THOC1	2713	0.49989593029022217	0.019085841	Yes
row_192	RUVBL1	2764	0.49357953667640686	0.015671657	Yes
row_193	NFE2L2	2771	0.49277424812316895	0.016451145	Yes
row_194	ADAM8	2816	0.48714491724967957	0.0136088235	Yes
row_195	ANXA1	2832	0.484131395816803	0.013530514	Yes
row_196	ATG12	2868	0.47930774092674255	0.011545991	Yes
row_197	COPS3	2876	0.478366494178772	0.012230167	Yes
row_198	BCL6	2890	0.4765497148036957	0.012342479	Yes
row_199	DHFR	2909	0.4725579023361206	0.011978238	Yes
row_200	IRF3	2911	0.4718819856643677	0.013234278	Yes
row_201	TTLL12	2920	0.4700787663459778	0.013823144	Yes
row_202	EP400	2935	0.4629735052585602	0.013840145	Yes
row_203	BAX	2941	0.4606320858001709	0.014714943	Yes
row_204	CD81	2948	0.45810896158218384	0.01549443	Yes
row_205	MAPKAP1	2949	0.45797187089920044	0.016845781	Yes
row_206	PLCG1	2953	0.45513129234313965	0.017911201	Yes
row_207	RIOK3	2961	0.45087137818336487	0.018595377	Yes
row_208	STAT1	2966	0.4479719400405884	0.019565485	Yes
row_209	RASGRP1	2968	0.4474108815193176	0.020821527	Yes
row_210	TMEM33	2972	0.4457767903804779	0.021886945	Yes
row_211	RAD9A	2982	0.4405040144920349	0.022380501	Yes
row_212	HERC5	3031	0.4232105314731598	0.019156938	Yes
row_213	ITCH	3035	0.4226245582103729	0.020222357	Yes
row_214	RNF168	3042	0.4183216094970703	0.021001844	Yes
row_215	PPP4C	3064	0.41159963607788086	0.02035167	Yes
row_216	BAG5	3072	0.40863028168678284	0.021035846	Yes
row_217	UFL1	3086	0.40525999665260315	0.021148158	Yes
row_218	ATG5	3093	0.4017731547355652	0.021927645	Yes
row_219	AKIRIN2	3155	0.3830348253250122	0.017465044	Yes
row_220	NFKB1	3163	0.38031378388404846	0.01814922	Yes
row_221	OTULIN	3166	0.3796384930610657	0.01930995	Yes
row_222	CEBPG	3167	0.3792511820793152	0.020661302	Yes
row_223	BCAP31	3195	0.37340089678764343	0.019439263	Yes
row_224	CYBA	3210	0.3700959384441376	0.019456265	Yes
row_225	ERAP1	3222	0.3660600781440735	0.019759199	Yes
row_226	ABCA7	3235	0.36295875906944275	0.01996682	Yes
row_227	SOX4	3238	0.36273297667503357	0.021127552	Yes
row_228	OAS3	3246	0.3612367510795593	0.021811727	Yes
row_229	NLRC3	3249	0.36074888706207275	0.022972457	Yes
row_230	THOC5	3277	0.3550920784473419	0.02175042	Yes
row_231	SEMA4C	3300	0.3499937653541565	0.021004936	Yes
row_232	MAPKBP1	3307	0.34776997566223145	0.021784423	Yes
row_233	UIMC1	3329	0.3425822854042053	0.021134248	Yes
row_234	SOD1	3331	0.3424840569496155	0.02239029	Yes
row_235	TMBIM6	3333	0.3423670530319214	0.02364633	Yes
row_236	SETD4	3348	0.33981484174728394	0.02366333	Yes
row_237	LRSAM1	3364	0.33788248896598816	0.023585021	Yes
row_238	EIF2AK3	3368	0.33739110827445984	0.024650441	Yes
row_239	SESN2	3371	0.33734795451164246	0.025811171	Yes
row_240	PTPRF	3373	0.33721035718917847	0.027067212	Yes
row_241	SYT11	3374	0.33716535568237305	0.028418563	Yes
row_242	CD28	3377	0.33646947145462036	0.029579293	Yes
row_243	MAD2L2	3380	0.33623218536376953	0.030740023	Yes
row_244	ING4	3383	0.33523744344711304	0.031900752	Yes
row_245	TKFC	3404	0.3324326276779175	0.03134589	Yes
row_246	HDGFL2	3420	0.33023524284362793	0.03126758	Yes
row_247	ALOX5AP	3428	0.3289162814617157	0.031951755	Yes
row_248	PLAT	3465	0.3265204131603241	0.029871922	Yes
row_249	ALOX5	3477	0.3258630633354187	0.030174857	Yes
row_250	LMNA	3478	0.3258630633354187	0.031526208	Yes
row_251	KLRD1	3485	0.32500526309013367	0.032305695	Yes
row_252	USP27X	3496	0.32443398237228394	0.03270394	Yes
row_253	BTK	3497	0.32443398237228394	0.03405529	Yes
row_254	AIM2	3503	0.32443398237228394	0.034930088	Yes
row_255	CXCL12	3522	0.32443398237228394	0.034565847	Yes
row_256	CLOCK	3543	0.3228554427623749	0.034010984	Yes
row_257	RNF26	3547	0.322400838136673	0.035076402	Yes
row_258	FFAR2	3564	0.3223520517349243	0.03490278	Yes
row_259	NT5E	3571	0.3223520517349243	0.03568227	Yes
row_260	PLSCR1	3572	0.3223520517349243	0.03703362	Yes
row_261	IL23A	3592	0.32149896025657654	0.03657407	Yes
row_262	ETAA1	3594	0.32149896025657654	0.03783011	Yes
row_263	PRMT1	3602	0.32110127806663513	0.038514286	Yes
row_264	NECTIN2	3630	0.32027462124824524	0.03729225	Yes
row_265	INSL3	3634	0.32027462124824524	0.038357668	Yes
row_266	PCNA	3654	0.3190661668777466	0.037898116	Yes
row_267	FERMT2	3681	0.31798604130744934	0.036771387	Yes
row_268	DUSP3	3695	0.31721311807632446	0.0368837	Yes
row_269	COCH	3699	0.3163761794567108	0.03794912	Yes
row_270	SH3RF2	3705	0.31623440980911255	0.038823918	Yes
row_271	SIRT6	3713	0.31623440980911255	0.039508093	Yes
row_272	ZCWPW1	3731	0.31607338786125183	0.039239164	Yes
row_273	ZNFX1	3735	0.31550121307373047	0.040304583	Yes
row_274	SAMHD1	3767	0.3142188787460327	0.0387013	Yes
row_275	UBE2V1	3781	0.3134034276008606	0.038813613	Yes
row_276	ANKLE1	3785	0.31301671266555786	0.03987903	Yes
row_277	CLDN4	3793	0.3129858672618866	0.040563207	Yes
row_278	SHPK	3797	0.31274083256721497	0.04162863	Yes
row_279	FANCA	3809	0.3114458918571472	0.041931562	Yes
row_280	WDR76	3878	0.30837345123291016	0.036801785	Yes
row_281	RASSF2	3887	0.3082238733768463	0.03739065	Yes
row_282	WFDC1	3896	0.30752456188201904	0.037979517	Yes
row_283	PLA2R1	3926	0.3068409860134125	0.036566857	Yes
row_284	WRAP53	3930	0.3068409860134125	0.037632275	Yes
row_285	FBXW7	3933	0.30677467584609985	0.038793005	Yes
row_286	DMTN	3943	0.3057922124862671	0.03928656	Yes
row_287	SESN3	3963	0.3041047751903534	0.03882701	Yes
row_288	SETMAR	3975	0.3037835955619812	0.039129943	Yes
row_289	XIAP	3976	0.30346691608428955	0.04048129	Yes
row_290	ATP2B4	4002	0.3002106845378876	0.039449878	Yes
row_291	PPARA	4027	0.2910572290420532	0.038513772	Yes
row_292	TIGAR	4042	0.2854050397872925	0.03853077	Yes
row_293	PYHIN1	4057	0.28145766258239746	0.038547773	Yes
row_294	ABI3	4060	0.28073543310165405	0.039708503	Yes
row_295	HSP90AB1	4067	0.27789291739463806	0.04048799	Yes
row_296	EP300	4069	0.2775897681713104	0.04174403	Yes
row_297	MDM2	4078	0.2743319869041443	0.042332895	Yes
row_298	FUS	4098	0.2659341096878052	0.041873343	Yes
row_299	TGFBR3	4109	0.262172132730484	0.042271588	Yes
row_300	NDEL1	4115	0.2609889507293701	0.043146387	Yes
row_301	MAPK1	4136	0.2556035816669464	0.042591523	Yes
row_302	RNF216	4137	0.25548574328422546	0.043942876	Yes
row_303	PTEN	4158	0.2492331862449646	0.043388013	Yes
row_304	MYC	4164	0.24847351014614105	0.04426281	Yes
row_305	GIT1	4169	0.24722996354103088	0.045232918	Yes
row_306	ZFP36	4170	0.24665884673595428	0.04658427	Yes
row_307	GPX4	4183	0.24426813423633575	0.046791892	Yes
row_308	EPPK1	4194	0.24189350008964539	0.047190137	Yes
row_309	WDR48	4215	0.23612670600414276	0.046635274	Yes
row_310	HSPA1A	4230	0.23333221673965454	0.046652276	Yes
row_311	PTPN22	4241	0.23203767836093903	0.04705052	Yes
row_312	ZMPSTE24	4251	0.2304532676935196	0.047544073	Yes
row_313	DNAJB6	4259	0.22932669520378113	0.048228253	Yes
row_314	UNC5CL	4264	0.22812317311763763	0.04919836	Yes
row_315	EPHA4	4319	0.21700847148895264	0.045402933	No
row_316	USP25	4339	0.2111762911081314	0.04494338	No
row_317	FOXP3	4377	0.2041998952627182	0.042768236	No
row_318	DLG1	4394	0.20135587453842163	0.042594615	No
row_319	RICTOR	4397	0.2007138878107071	0.043755345	No
row_320	DDIT3	4400	0.19993487000465393	0.044916075	No
row_321	NACC2	4423	0.19485986232757568	0.044170592	No
row_322	TRIM5	4469	0.18600857257843018	0.04123296	No
row_323	GGT7	4471	0.18594875931739807	0.042489	No
row_324	VNN1	4479	0.1836724579334259	0.043173175	No
row_325	PTGER4	4510	0.17964249849319458	0.041665208	No
row_326	BFAR	4523	0.17703759670257568	0.04187283	No
row_327	STAT5B	4541	0.17418590188026428	0.0416039	No
row_328	RELL1	4558	0.1711404174566269	0.04143028	No
row_329	NEK6	4568	0.16889096796512604	0.041923832	No
row_330	CCDC117	4582	0.16664865612983704	0.042036146	No
row_331	PVR	4600	0.16553017497062683	0.041767213	No
row_332	IL16	4608	0.16413630545139313	0.042451393	No
row_333	SH2D1A	4614	0.16325008869171143	0.043326188	No
row_334	RBM14	4625	0.161514550447464	0.043724433	No
row_335	TRIM62	4650	0.1564701497554779	0.042788327	No
row_336	DNAJB1	4656	0.15571416914463043	0.043663125	No
row_337	NPAS2	4698	0.14927303791046143	0.04110674	No
row_338	NOD2	4713	0.14765441417694092	0.04112374	No
row_339	POGZ	4752	0.14273594319820404	0.038853284	No
row_340	RNF31	4765	0.140073761343956	0.039060906	No
row_341	CREBBP	4770	0.1397092342376709	0.040031016	No
row_342	HDAC3	4772	0.13932748138904572	0.041287053	No
row_343	IL1R1	4807	0.1345047652721405	0.039397843	No
row_344	RHBDD3	4851	0.13061083853244781	0.036650833	No
row_345	MECOM	4862	0.12931805849075317	0.037049077	No
row_346	TFPI	4868	0.12931805849075317	0.037923876	No
row_347	PARP3	4874	0.12802790105342865	0.03879867	No
row_348	LGALS1	4900	0.11818191409111023	0.037767258	No
row_349	DIXDC1	4915	0.11587801575660706	0.037784256	No
row_350	ACP5	4917	0.11587801575660706	0.039040297	No
row_351	AIDA	4953	0.1140235885977745	0.037055776	No
row_352	USF1	4955	0.1129712462425232	0.038311817	No
row_353	CASP9	5026	0.11007815599441528	0.032991417	No
row_354	CGAS	5060	0.10693185031414032	0.031197514	No
row_355	PRKDC	5076	0.10345262289047241	0.031119205	No
row_356	YTHDF3	5080	0.1023777425289154	0.032184623	No
row_357	VAMP7	5092	0.09958843886852264	0.032487556	No
row_358	RHBDF2	5110	0.09719501435756683	0.032218628	No
row_359	ABHD12	5119	0.09497567266225815	0.03280749	No
row_360	BABAM2	5132	0.09370888024568558	0.033015113	No
row_361	TRIM21	5144	0.09118352085351944	0.03331805	No
row_362	PTK2	5148	0.08908741921186447	0.03438347	No
row_363	SOCS5	5152	0.08699892461299896	0.035448886	No
row_364	ZC3H12A	5176	0.08042968809604645	0.034608092	No
row_365	IKBKE	5254	0.06864829361438751	0.028620519	No
row_366	BAG6	5269	0.06782810389995575	0.02863752	No
row_367	TIMELESS	5271	0.06755291670560837	0.02989356	No
row_368	F2R	5284	0.06605282425880432	0.030101184	No
row_369	GPATCH3	5298	0.06566589325666428	0.030213496	No
row_370	BCLAF1	5316	0.06425126641988754	0.029944565	No
row_371	TAF9B	5322	0.06245506554841995	0.030819362	No
row_372	DNAJC2	5325	0.06149819865822792	0.031980094	No
row_373	DNASE1	5326	0.06146201118826866	0.033331443	No
row_374	TRIM32	5334	0.05968449264764786	0.03401562	No
row_375	MBTPS2	5338	0.059439338743686676	0.03508104	No
row_376	PARP14	5340	0.05876446142792702	0.03633708	No
row_377	ATR	5347	0.05789003521203995	0.03711657	No
row_378	MICU1	5362	0.05593932047486305	0.037133567	No
row_379	PPP1R15A	5372	0.05489257723093033	0.037627123	No
row_380	ATF6B	5375	0.05454438924789429	0.038787853	No
row_381	TMEM161A	5382	0.05323203280568123	0.03956734	No
row_382	NR1H2	5410	0.04468000680208206	0.038345303	No
row_383	SERINC3	5429	0.04112197458744049	0.03798106	No
row_384	PIAS4	5431	0.04109526798129082	0.0392371	No
row_385	INPP5F	5444	0.038371741771698	0.039444726	No
row_386	GSTP1	5487	0.032889727503061295	0.036793027	No
row_387	FLT4	5497	0.03183257579803467	0.03728658	No
row_388	POLR3D	5569	0.022726504132151604	0.03187087	No
row_389	HLA-DRB1	5619	0.016765188425779343	0.028551998	No
row_390	CASP4	5631	0.014730279333889484	0.02885493	No
row_391	SMOC2	5642	0.011613791808485985	0.029253175	No
row_392	MMS19	5650	0.011111392639577389	0.029937351	No
row_393	THBS1	5670	0.008681797422468662	0.0294778	No
row_394	SPATA2	5704	0.004802121315151453	0.027683897	No
row_395	CD27	5727	7.570888265036047E-4	0.026938412	No
row_396	REG3A	5731	0.0	0.028003832	No
row_397	CERS2	5763	-0.001759119681082666	0.026400551	No
row_398	DDAH1	5787	-0.0028749548364430666	0.025559757	No
row_399	SGTA	5844	-0.010824630036950111	0.021573707	No
row_400	SNX4	5850	-0.012093860656023026	0.022448504	No
row_401	PTPN11	5851	-0.012670358642935753	0.023799857	No
row_402	INAVA	5881	-0.015791617333889008	0.022387197	No
row_403	KAT7	5883	-0.015957243740558624	0.023643238	No
row_404	TNFAIP8L2	5886	-0.016539737582206726	0.024803968	No
row_405	RELL2	5913	-0.019890613853931427	0.023677241	No
row_406	PNKP	5921	-0.020341772586107254	0.024361417	No
row_407	HYOU1	5923	-0.020350012928247452	0.025617458	No
row_408	NOL3	5928	-0.020824888721108437	0.026587566	No
row_409	ZNF622	5930	-0.02089596726000309	0.027843608	No
row_410	HAMP	5950	-0.022726504132151604	0.027384054	No
row_411	PPM1B	5969	-0.024070244282484055	0.027019814	No
row_412	EPHB2	5989	-0.025380482897162437	0.026560262	No
row_413	RNF8	5992	-0.025612400844693184	0.027720992	No
row_414	MAP3K5	5995	-0.026089677587151527	0.028881721	No
row_415	DUSP10	5997	-0.026148619130253792	0.030137762	No
row_416	POLH	5999	-0.026148619130253792	0.031393804	No
row_417	KAT5	6016	-0.027141660451889038	0.031220183	No
row_418	TRIP12	6054	-0.029376449063420296	0.029045038	No
row_419	IL17RA	6075	-0.030130723491311073	0.028490175	No
row_420	PTPN2	6119	-0.0353391133248806	0.025743164	No
row_421	METTL3	6129	-0.03609595447778702	0.02623672	No
row_422	ATF6	6146	-0.0381007120013237	0.0260631	No
row_423	FBXO5	6189	-0.04316167160868645	0.0234114	No
row_424	PRKCD	6194	-0.04400660842657089	0.024381509	No
row_425	PAFAH1B1	6197	-0.044146619737148285	0.025542239	No
row_426	JAK2	6229	-0.04702121391892433	0.02393896	No
row_427	UBQLN1	6231	-0.04707362502813339	0.025194999	No
row_428	MDFIC	6262	-0.05210330709815025	0.02368703	No
row_429	RIPK1	6269	-0.052880119532346725	0.024466516	No
row_430	OXR1	6291	-0.0565568208694458	0.023816343	No
row_431	USP15	6295	-0.05697137489914894	0.024881762	No
row_432	INSIG1	6307	-0.06048259139060974	0.025184695	No
row_433	STAT2	6311	-0.06121975928544998	0.026250115	No
row_434	MCL1	6316	-0.06190965324640274	0.027220223	No
row_435	ITGB1	6324	-0.06361142545938492	0.027904399	No
row_436	PSPC1	6379	-0.06931454688310623	0.024108972	No
row_437	LILRB1	6394	-0.07006844133138657	0.024125973	No
row_438	IER3	6450	-0.07154390960931778	0.020235235	No
row_439	RNF183	6457	-0.07154390960931778	0.021014722	No
row_440	AOAH	6460	-0.07154390960931778	0.022175454	No
row_441	NLRP12	6494	-0.07302336394786835	0.020381551	No
row_442	MAP4K2	6497	-0.07338982075452805	0.02154228	No
row_443	MANF	6540	-0.07633800059556961	0.018890582	No
row_444	DMAP1	6568	-0.0801294818520546	0.017668543	No
row_445	ATP7A	6571	-0.08050737529993057	0.018829273	No
row_446	HEBP2	6573	-0.08054906129837036	0.020085314	No
row_447	TRAP1	6596	-0.08301103115081787	0.01933983	No
row_448	SOCS1	6601	-0.08338521420955658	0.020309938	No
row_449	MRNIP	6610	-0.08413980156183243	0.020898804	No
row_450	MYD88	6611	-0.08424507081508636	0.022250155	No
row_451	SHARPIN	6616	-0.08525548130273819	0.023220263	No
row_452	KLRK1	6625	-0.0860166996717453	0.02380913	No
row_453	ETS1	6627	-0.08637582510709763	0.02506517	No
row_454	FEM1B	6641	-0.08916595578193665	0.025177483	No
row_455	MED1	6653	-0.09160704165697098	0.025480416	No
row_456	CAMK2N1	6672	-0.09624522179365158	0.025116175	No
row_457	NSMCE1	6677	-0.09670310467481613	0.026086284	No
row_458	LETM1	6714	-0.10169859975576401	0.024006449	No
row_459	AGER	6739	-0.10392027348279953	0.023070343	No
row_460	HTRA1	6752	-0.10433291643857956	0.023277966	No
row_461	AGR2	6758	-0.10487789660692215	0.024152763	No
row_462	AXIN2	6762	-0.10544543713331223	0.025218183	No
row_463	ENDOG	6787	-0.1065603494644165	0.024282077	No
row_464	STK39	6804	-0.10758446902036667	0.024108456	No
row_465	VAV1	6811	-0.10784813016653061	0.024887944	No
row_466	SLF1	6830	-0.10909219086170197	0.024523703	No
row_467	YEATS4	6835	-0.1097845733165741	0.025493812	No
row_468	MAPKAPK2	6846	-0.11114773154258728	0.025892055	No
row_469	BCL2L11	6880	-0.11791089922189713	0.024098152	No
row_470	CTSC	6893	-0.11995652318000793	0.024305776	No
row_471	NR1D2	6904	-0.1226431354880333	0.02470402	No
row_472	IRF7	6956	-0.12979814410209656	0.021194525	No
row_473	STK25	6957	-0.12999705970287323	0.022545876	No
row_474	SPIRE1	7017	-0.13861991465091705	0.018273896	No
row_475	CYREN	7031	-0.13990668952465057	0.018386208	No
row_476	STK26	7039	-0.14124932885169983	0.019070383	No
row_477	ARL6IP5	7047	-0.14234572649002075	0.01975456	No
row_478	ENPP4	7051	-0.1433335691690445	0.020819979	No
row_479	HLA-F	7055	-0.14358015358448029	0.021885399	No
row_480	PIK3CB	7076	-0.14590337872505188	0.021330535	No
row_481	IFI35	7125	-0.1529877483844757	0.018106973	No
row_482	CASK	7137	-0.15392322838306427	0.018409906	No
row_483	HYAL2	7164	-0.15567022562026978	0.017283179	No
row_484	SPI1	7186	-0.15701542794704437	0.016633006	No
row_485	SERPINF1	7225	-0.16041138768196106	0.014362549	No
row_486	YTHDF2	7226	-0.1607208400964737	0.0157139	No
row_487	SMYD2	7247	-0.16308239102363586	0.015159038	No
row_488	SLC7A11	7257	-0.1637810617685318	0.015652593	No
row_489	ISG15	7272	-0.16657021641731262	0.015669595	No
row_490	SPIDR	7275	-0.1673125922679901	0.016830325	No
row_491	PAXIP1	7303	-0.17039760947227478	0.0156082865	No
row_492	EIF2AK4	7307	-0.17116349935531616	0.016673706	No
row_493	FUT8	7320	-0.17289146780967712	0.016881328	No
row_494	FBXO4	7322	-0.17333374917507172	0.01813737	No
row_495	TRIM41	7347	-0.17606130242347717	0.017201263	No
row_496	HSPA5	7366	-0.17823587357997894	0.016837021	No
row_497	SKIL	7382	-0.18041855096817017	0.016758712	No
row_498	RAP2A	7398	-0.18267633020877838	0.016680403	No
row_499	FICD	7426	-0.18760213255882263	0.015458365	No
row_500	HSPB1	7430	-0.1879873424768448	0.016523784	No
row_501	MAP2K1	7441	-0.1901736706495285	0.016922029	No
row_502	AREL1	7446	-0.19156615436077118	0.017892137	No
row_503	ABAT	7481	-0.19734320044517517	0.016002925	No
row_504	ZCCHC3	7485	-0.19751250743865967	0.017068343	No
row_505	NR1D1	7495	-0.20029769837856293	0.0175619	No
row_506	NFKBIA	7505	-0.20263898372650146	0.018055454	No
row_507	GSK3B	7529	-0.20845873653888702	0.017214658	No
row_508	DDT	7582	-0.21971893310546875	0.013609853	No
row_509	CNOT7	7589	-0.22090688347816467	0.01438934	No
row_510	TERC	7597	-0.22301726043224335	0.015073516	No
row_511	PIK3AP1	7619	-0.22471562027931213	0.014423342	No
row_512	RIF1	7661	-0.2270587980747223	0.011866954	No
row_513	BCL2	7663	-0.22724151611328125	0.013122995	No
row_514	ING3	7692	-0.22865961492061615	0.011805646	No
row_515	PARP9	7776	-0.23278655111789703	0.0052462085	No
row_516	CLN3	7821	-0.23627479374408722	0.0024038884	No
row_517	SLC15A4	7827	-0.23736189305782318	0.0032786862	No
row_518	ROCK2	7828	-0.23751574754714966	0.0046300376	No
row_519	PSMD10	7831	-0.2384248822927475	0.0057907677	No
row_520	RABGEF1	7837	-0.2394794076681137	0.0066655655	No
row_521	YBX3	7901	-0.25083521008491516	0.0020123417	No
row_522	USP19	7907	-0.2521595060825348	0.0028871396	No
row_523	WRNIP1	7920	-0.2553299367427826	0.0030947623	No
row_524	CD44	7925	-0.25715458393096924	0.004064871	No
row_525	HIPK3	7928	-0.25924739241600037	0.0052256007	No
row_526	CACTIN	7930	-0.25991085171699524	0.0064816414	No
row_527	DDX58	7934	-0.2613811790943146	0.0075470605	No
row_528	PIGBOS1	7946	-0.2633126974105835	0.007849994	No
row_529	PSMB4	7954	-0.26521292328834534	0.008534171	No
row_530	SOD2	7958	-0.2660515606403351	0.00959959	No
row_531	LRIG2	7959	-0.2664688527584076	0.010950942	No
row_532	TRIM28	7962	-0.26777246594429016	0.012111671	No
row_533	NPLOC4	7964	-0.26786908507347107	0.013367712	No
row_534	RPA2	7967	-0.26938584446907043	0.014528442	No
row_535	OGG1	7968	-0.26975756883621216	0.015879793	No
row_536	UBE2K	7978	-0.27310803532600403	0.016373347	No
row_537	MCPH1	8004	-0.2801545560359955	0.015341932	No
row_538	TNFRSF11A	8011	-0.2811717689037323	0.01612142	No
row_539	BCR	8013	-0.2811720371246338	0.017377459	No
row_540	ACTA2	8018	-0.2819370925426483	0.018347569	No
row_541	TARBP2	8027	-0.2838713228702545	0.018936433	No
row_542	HTRA2	8046	-0.28628140687942505	0.018572193	No
row_543	ERCC6	8048	-0.28696539998054504	0.019828232	No
row_544	EPC2	8061	-0.2886435091495514	0.020035855	No
row_545	DHX58	8062	-0.2886466979980469	0.021387206	No
row_546	RNFT2	8077	-0.29014915227890015	0.021404209	No
row_547	BAD	8079	-0.29014915227890015	0.02266025	No
row_548	LAMP1	8083	-0.29075610637664795	0.023725668	No
row_549	IFI16	8098	-0.29173117876052856	0.02374267	No
row_550	RORA	8133	-0.29528185725212097	0.021853456	No
row_551	OCLN	8149	-0.2972070276737213	0.021775147	No
row_552	NSD2	8166	-0.2996061146259308	0.021601528	No
row_553	PARG	8172	-0.30061250925064087	0.022476325	No
row_554	ERN1	8206	-0.30646464228630066	0.020682422	No
row_555	SHLD3	8210	-0.30698004364967346	0.021747842	No
row_556	MAPK3	8211	-0.306984007358551	0.023099193	No
row_557	NOD1	8213	-0.3077004849910736	0.024355235	No
row_558	CD226	8217	-0.30867207050323486	0.025420653	No
row_559	BABAM1	8221	-0.3094116747379303	0.026486073	No
row_560	WAS	8224	-0.3097044825553894	0.027646802	No
row_561	SMG1	8240	-0.3126800060272217	0.027568493	No
row_562	COPS5	8267	-0.3223918676376343	0.026441766	No
row_563	ZBTB7B	8277	-0.32629498839378357	0.02693532	No
row_564	RNF185	8282	-0.32794660329818726	0.027905429	No
row_565	CCAR2	8285	-0.32850760221481323	0.029066158	No
row_566	TRAF1	8291	-0.3305623531341553	0.029940957	No
row_567	BID	8293	-0.331033855676651	0.031196998	No
row_568	NBR1	8297	-0.3315931260585785	0.03226242	No
row_569	SELENOK	8307	-0.33530956506729126	0.03275597	No
row_570	NCK1	8314	-0.3374772369861603	0.03353546	No
row_571	SERPINE2	8323	-0.33991482853889465	0.034124326	No
row_572	GHRL	8340	-0.34262317419052124	0.033950705	No
row_573	RNF125	8360	-0.3454590439796448	0.033491153	No
row_574	BIRC2	8376	-0.3487963080406189	0.033412844	No
row_575	RMI2	8412	-0.35362687706947327	0.03142832	No
row_576	P4HB	8445	-0.35596024990081787	0.029729728	No
row_577	UCN	8487	-0.3560272455215454	0.02717334	No
row_578	PDX1	8531	-0.3584333062171936	0.02442633	No
row_579	FCN1	8535	-0.3584333062171936	0.02549175	No
row_580	TNFSF4	8566	-0.3584333062171936	0.02398378	No
row_581	DAB2IP	8604	-0.36084502935409546	0.021808635	No
row_582	ATAD5	8652	-0.3621865510940552	0.018680383	No
row_583	PNPLA8	8696	-0.37570786476135254	0.015933374	No
row_584	TBK1	8700	-0.3773757219314575	0.016998792	No
row_585	DYRK1A	8701	-0.37763509154319763	0.018350143	No
row_586	HERPUD1	8713	-0.38168707489967346	0.018653078	No
row_587	KDM1A	8717	-0.38462963700294495	0.019718496	No
row_588	ZKSCAN3	8730	-0.3888315260410309	0.01992612	No
row_589	FIGNL1	8731	-0.3888315260410309	0.02127747	No
row_590	SETD6	8756	-0.3916679620742798	0.020341365	No
row_591	GATA4	8759	-0.3925987780094147	0.021502094	No
row_592	MICB	8845	-0.40174752473831177	0.014752035	No
row_593	NDFIP1	8854	-0.40303751826286316	0.015340901	No
row_594	NLRX1	8860	-0.40415751934051514	0.016215699	No
row_595	TXK	8862	-0.404824435710907	0.01747174	No
row_596	MAPK7	8872	-0.406787633895874	0.017965294	No
row_597	PIK3CG	8883	-0.40990543365478516	0.01836354	No
row_598	EPC1	8896	-0.4133140742778778	0.01857116	No
row_599	ERCC1	8960	-0.4283720850944519	0.013917938	No
row_600	AMFR	8961	-0.42885807156562805	0.015269289	No
row_601	DUSP1	9003	-0.43902432918548584	0.012712901	No
row_602	MIF	9005	-0.4397240877151489	0.013968942	No
row_603	NCF1	9014	-0.44112035632133484	0.014557808	No
row_604	TYRO3	9019	-0.4417388439178467	0.015527916	No
row_605	DDX11	9030	-0.44383418560028076	0.01592616	No
row_606	UBQLN2	9033	-0.44463682174682617	0.01708689	No
row_607	STK24	9040	-0.44504475593566895	0.017866377	No
row_608	LYN	9053	-0.4467129111289978	0.018074	No
row_609	MORF4L2	9074	-0.4501524269580841	0.017519137	No
row_610	ABCB1	9086	-0.45394712686538696	0.01782207	No
row_611	LILRA2	9096	-0.45639288425445557	0.018315626	No
row_612	SERPINB9	9115	-0.460985392332077	0.017951384	No
row_613	GRINA	9139	-0.4680139124393463	0.01711059	No
row_614	PIK3R1	9141	-0.46816372871398926	0.01836663	No
row_615	SLAMF1	9159	-0.47334009408950806	0.018097699	No
row_616	IL2RA	9213	-0.48803088068962097	0.014397582	No
row_617	POT1	9222	-0.4920876920223236	0.014986448	No
row_618	MDK	9251	-0.4981728196144104	0.0136691	No
row_619	SELENON	9273	-0.5035492777824402	0.013018926	No
row_620	APPL2	9277	-0.5065451264381409	0.014084345	No
row_621	MAP4K4	9278	-0.5066114664077759	0.015435697	No
row_622	HIPK2	9280	-0.5070201754570007	0.016691737	No
row_623	HLA-E	9288	-0.5079521536827087	0.017375913	No
row_624	MAP3K20	9363	-0.542361319065094	0.011674272	No
row_625	MAVS	9367	-0.5433747172355652	0.012739691	No
row_626	MICA	9385	-0.552384614944458	0.01247076	No
row_627	PHLDB2	9397	-0.5558494925498962	0.012773694	No
row_628	FOXA2	9406	-0.5558494925498962	0.0133625595	No
row_629	CCN2	9409	-0.5558494925498962	0.014523289	No
row_630	BIRC3	9423	-0.5576968193054199	0.014635601	No
row_631	F3	9432	-0.5584005117416382	0.015224467	No
row_632	SMAD3	9452	-0.5592242479324341	0.014764915	No
row_633	ZP3	9475	-0.5609563589096069	0.014019431	No
row_634	ITGA2	9499	-0.5635169148445129	0.013178635	No
row_635	MUL1	9531	-0.5642119646072388	0.011575354	No
row_636	SRC	9533	-0.5642119646072388	0.0128313955	No
row_637	ZBP1	9587	-0.5682849287986755	0.009131279	No
row_638	CHCHD2	9594	-0.5698380470275879	0.009910766	No
row_639	GADD45A	9598	-0.5703259706497192	0.010976185	No
row_640	SIN3A	9614	-0.5714719295501709	0.010897876	No
row_641	RADX	9638	-0.5764670372009277	0.010057081	No
row_642	ADORA2A	9639	-0.5764670372009277	0.011408432	No
row_643	TXNDC12	9645	-0.5776733756065369	0.01228323	No
row_644	RUVBL2	9684	-0.591444730758667	0.010012774	No
row_645	APOBEC3F	9694	-0.5932829976081848	0.010506329	No
row_646	ZNF277	9706	-0.5955545902252197	0.010809262	No
row_647	NLRP1	9726	-0.600528359413147	0.0103497105	No
row_648	CLASP1	9785	-0.6223230361938477	0.0061730403	No
row_649	DNAJB9	9789	-0.6242027878761292	0.0072384593	No
row_650	TRAF6	9793	-0.6261452436447144	0.008303879	No
row_651	SLC25A23	9797	-0.6280377507209778	0.009369298	No
row_652	PDCD10	9819	-0.6356861591339111	0.008719124	No
row_653	TNFRSF1B	9825	-0.6399941444396973	0.009593922	No
row_654	MRGBP	9840	-0.6450522541999817	0.009610924	No
row_655	USP14	9842	-0.6462075114250183	0.010866964	No
row_656	TP53BP1	9843	-0.6466535925865173	0.012218315	No
row_657	CLASP2	9860	-0.6570937037467957	0.012044695	No
row_658	FMR1	9880	-0.6707895994186401	0.011585143	No
row_659	OPA1	9890	-0.6743046641349792	0.012078698	No
row_660	SEC14L1	9911	-0.6831423044204712	0.011523835	No
row_661	ATXN3	9916	-0.6853781938552856	0.012493944	No
row_662	DHX9	9957	-0.7069680690765381	0.010032866	No
row_663	EIF4G1	9966	-0.7175170183181763	0.010621732	No
row_664	ABRAXAS1	9979	-0.726997435092926	0.010829355	No
row_665	ERCC8	10004	-0.7352448105812073	0.00989325	No
row_666	PHLPP1	10025	-0.7417008280754089	0.009338386	No
row_667	ING2	10037	-0.7438583374023438	0.0096413195	No
row_668	NKG7	10047	-0.7503474950790405	0.010134875	No
row_669	MAP3K10	10068	-0.7546873688697815	0.0095800115	No
row_670	IL23R	10094	-0.7583184838294983	0.008548595	No
row_671	SEMA7A	10107	-0.7609790563583374	0.0087562185	No
row_672	CD200	10125	-0.763643741607666	0.008487287	No
row_673	LTBR	10141	-0.7663125395774841	0.008408978	No
row_674	SDCBP	10162	-0.7737498879432678	0.007854115	No
row_675	MGMT	10168	-0.776867687702179	0.008728913	No
row_676	ACTL6A	10171	-0.7778376936912537	0.009889643	No
row_677	LANCL1	10205	-0.8024446964263916	0.00809574	No
row_678	MAGEF1	10248	-0.8392344117164612	0.005444042	No
row_679	TRADD	10255	-0.8466290235519409	0.006223529	No
row_680	XRCC1	10268	-0.8578801155090332	0.0064311516	No
row_681	SESN1	10269	-0.8579840660095215	0.007782503	No
row_682	IL6ST	10284	-0.8657675981521606	0.007799505	No
row_683	VEGFA	10302	-0.8818259835243225	0.0075305738	No
row_684	HAVCR2	10352	-0.9099840521812439	0.0042117	No
row_685	TLR3	10356	-0.9099840521812439	0.0052771196	No
row_686	PLA2G2D	10360	-0.9099840521812439	0.0063425386	No
row_687	MAPT	10392	-0.9099840521812439	0.004739258	No
row_688	CD34	10474	-0.9099840521812439	-0.0016295587	No
row_689	PTPN6	10493	-0.9107421040534973	-0.0019938003	No
row_690	MKRN2	10495	-0.9108083248138428	-7.377596E-4	No
row_691	TOMM70	10519	-0.9207550883293152	-0.0015785546	No
row_692	RBBP8	10527	-0.9243287444114685	-8.943783E-4	No
row_693	FBLN5	10528	-0.9243287444114685	4.569731E-4	No
row_694	NCK2	10551	-0.9394168853759766	-2.8851125E-4	No
row_695	DDX5	10556	-0.9431572556495667	6.815973E-4	No
row_696	TLR7	10581	-0.9589344263076782	-2.5450852E-4	No
row_697	UBR5	10601	-0.9639760255813599	-7.1406073E-4	No
row_698	MGLL	10616	-0.9671716094017029	-6.970594E-4	No
row_699	MAS1	10623	-0.9699245691299438	8.242772E-5	No
row_700	DNAJC7	10643	-0.989891767501831	-3.771245E-4	No
row_701	PMAIP1	10653	-1.001499056816101	1.16430456E-4	No
row_702	RPL26	10667	-1.012019395828247	2.2874255E-4	No
row_703	PML	10670	-1.0146222114562988	0.0013894725	No
row_704	CRK	10680	-1.028321385383606	0.0018830274	No
row_705	INSIG2	10694	-1.0613850355148315	0.0019953395	No
row_706	UBE2V2	10698	-1.0648505687713623	0.0030607588	No
row_707	BAK1	10723	-1.0853466987609863	0.002124653	No
row_708	DDRGK1	10736	-1.0944015979766846	0.0023322757	No
row_709	NUPR1	10744	-1.1022659540176392	0.003016452	No
row_710	TRAF2	10757	-1.1116567850112915	0.0032240748	No
row_711	HLA-G	10765	-1.1204315423965454	0.0039082514	No
row_712	LRRK2	10828	-1.1275807619094849	-6.4966164E-4	No
row_713	ERCC4	10853	-1.138587474822998	-0.0015857675	No
row_714	EGFR	10880	-1.1608704328536987	-0.0027124947	No
row_715	FLNA	10882	-1.162495732307434	-0.001456454	No
row_716	RNFT1	10919	-1.2538729906082153	-0.0035362884	No
row_717	TERF2IP	10925	-1.2700908184051514	-0.0026614906	No
row_718	APP	10950	-1.3000715970993042	-0.0035975964	No
row_719	TRIM56	10951	-1.3049513101577759	-0.002246245	No
row_720	C1QTNF3	10971	-1.338108777999878	-0.002705797	No
row_721	PTGIS	10972	-1.338108777999878	-0.0013544458	No
row_722	TNFAIP3	11076	-1.5127005577087402	-0.009820098	No
row_723	PPIA	11079	-1.5160720348358154	-0.008659368	No
row_724	PDE2A	11092	-1.5440564155578613	-0.008451745	No
row_725	PTGES	11100	-1.5440564155578613	-0.007767569	No
row_726	MID1	11106	-1.5440564155578613	-0.006892771	No
row_727	MAGI3	11108	-1.5444622039794922	-0.0056367307	No
row_728	SCIMP	11113	-1.5618512630462646	-0.004666622	No
row_729	TP53	11117	-1.5673552751541138	-0.0036012027	No
row_730	CLNK	11136	-1.641065239906311	-0.0039654444	No
row_731	PPARD	11145	-1.6689835786819458	-0.0033765787	No
row_732	IKBKB	11146	-1.6693860292434692	-0.0020252273	No
row_733	BRCC3	11153	-1.7300872802734375	-0.0012457401	No
row_734	XBP1	11171	-1.8314507007598877	-0.0015146709	No
row_735	MBTD1	11184	-1.9321635961532593	-0.0013070481	No
row_736	FEM1A	11196	-1.9829014539718628	-0.0010041146	No
row_737	KMT5B	11204	-2.1042494773864746	-3.1993823E-4	No
row_738	FYN	11210	-2.1616287231445312	5.548596E-4	No
row_739	SMCHD1	11227	-2.8388609886169434	3.8123952E-4	No

## Sheet: GOBP_LYMPHOCYTE_HOMEOSTASIS
NAME	SYMBOL	RANK IN GENE LIST	RANK METRIC SCORE	RUNNING ES	CORE ENRICHMENT		Dataset	T_CELLS
row_0	SOS2	99	2.000856399536133	0.014407839	No		GeneSet	GOBP_LYMPHOCYTE_HOMEOSTASIS
row_1	TCIRG1	766	1.14301335811615	-0.021859093	No		Enrichment Score (ES)	-0.24472123
row_2	ADA	1166	0.9212278723716736	-0.0342633	No		Normalized Enrichment Score (NES)	-1.8766191
row_3	RC3H2	1259	0.8577015399932861	-0.019229848	No		Nominal p-value	0.005882353
row_4	LGALS9	1408	0.8204659223556519	-0.0092013115	No		FDR q-value	0.90964353
row_5	CORO1A	1424	0.8136610984802246	0.0127139	No
row_6	TSC22D3	1761	0.6815442442893982	0.0059402213	No
row_7	SLC40A1	1979	0.6652486324310303	0.009801988	No
row_8	BAX	2941	0.4606320858001709	-0.052830122	No
row_9	SIT1	3365	0.3377876281738281	-0.067379296	No
row_10	FOXP3	4377	0.2041998952627182	-0.13448007	No
row_11	STAT5B	4541	0.17418590188026428	-0.12579215	No
row_12	BCL10	4573	0.16881902515888214	-0.10530691	No
row_13	RC3H1	4754	0.1420578509569168	-0.098138325	No
row_14	P2RX7	4834	0.13190621137619019	-0.08194301	No
row_15	TNFSF14	5884	-0.01644236408174038	-0.15244	No
row_16	RIPK3	6230	-0.04702121391892433	-0.16001803	No
row_17	DNAJA3	6803	-0.10757274925708771	-0.18788385	No
row_18	BCL2L11	6880	-0.11791089922189713	-0.17142043	No
row_19	SLC39A3	7338	-0.17551061511039734	-0.1890083	No
row_20	CAMLG	7375	-0.17963628470897675	-0.16896993	No
row_21	SKIL	7382	-0.18041855096817017	-0.14625035	No
row_22	BCL2	7663	-0.22724151611328125	-0.14801912	No
row_23	TNFRSF13B	8746	-0.39071351289749146	-0.22146542	Yes
row_24	SPNS2	8781	-0.39448732137680054	-0.2012483	Yes
row_25	MIF	9005	-0.4397240877151489	-0.19792278	Yes
row_26	LYN	9053	-0.4467129111289978	-0.17886752	Yes
row_27	ZC3H8	9057	-0.4469992518424988	-0.15587983	Yes
row_28	LAT	9100	-0.45772263407707214	-0.1363777	Yes
row_29	PPP3CB	9127	-0.4641580581665039	-0.1154456	Yes
row_30	IL2RA	9213	-0.48803088068962097	-0.099786535	Yes
row_31	JAK3	9244	-0.49683746695518494	-0.07921192	Yes
row_32	SOS1	9262	-0.5016445517539978	-0.05747546	Yes
row_33	PKN1	9306	-0.5164760947227478	-0.038062707	Yes
row_34	PPP2R3C	9958	-0.7076975703239441	-0.07298903	Yes
row_35	CASP3	10198	-0.7994747757911682	-0.071093485	Yes
row_36	GPR174	10303	-0.8835928440093994	-0.057132512	Yes
row_37	PMAIP1	10653	-1.001499056816101	-0.06506805	Yes
row_38	BAK1	10723	-1.0853466987609863	-0.047979005	Yes
row_39	MIR17HG	10908	-1.228288173675537	-0.041167915	Yes
row_40	DOCK10	11019	-1.3628581762313843	-0.027743183	Yes
row_41	TNFAIP3	11076	-1.5127005577087402	-0.009492285	Yes
row_42	DOCK11	11148	-1.6900230646133423	0.007418011	Yes

## Sheet: GOMF_C_X_C_CHEMOKINE_BINDING
NAME	SYMBOL	RANK IN GENE LIST	RANK METRIC SCORE	RUNNING ES	CORE ENRICHMENT		Dataset	T_CELLS
row_0	HMGB1	171	1.7583388090133667	0.31810492	Yes		GeneSet	GOMF_C_X_C_CHEMOKINE_BINDING
row_1	ACKR3	1047	0.9750842452049255	0.573515	Yes		Enrichment Score (ES)	0.573515
row_2	CXCR2	8518	-0.3584333062171936	0.2416066	No		Normalized Enrichment Score (NES)	1.2720546
							Nominal p-value	0.16938776
							FDR q-value	0.8262991

## Sheet: GOBP_REGULATION_OF_IMMUNE_SYSTE
NAME	SYMBOL	RANK IN GENE LIST	RANK METRIC SCORE	RUNNING ES	CORE ENRICHMENT		Dataset	T_CELLS
row_0	ANO6	3	3.4245457649230957	0.0010617222	Yes		GeneSet	GOBP_REGULATION_OF_IMMUNE_SYSTEM_PROCESS
row_1	VAMP8	6	3.0969045162200928	0.0022187734	Yes		Enrichment Score (ES)	0.06271227
row_2	PRXL2A	15	2.7572145462036133	0.0028038512	Yes		Normalized Enrichment Score (NES)	1.9148833
row_3	SUPT6H	22	2.595085382461548	0.0035795867	Yes		Nominal p-value	0.003929273
row_4	DDX21	30	2.474094867706299	0.0042599933	Yes		FDR q-value	0.59723395
row_5	CDKN1A	33	2.4181551933288574	0.0054170443	Yes
row_6	CST7	59	2.216585397720337	0.0043815314	Yes
row_7	DDX60	68	2.1863138675689697	0.004966609	Yes
row_8	PYCARD	81	2.1199910640716553	0.0051703714	Yes
row_9	PQBP1	83	2.1105287075042725	0.006422751	Yes
row_10	SOS2	99	2.000856399536133	0.006340527	Yes
row_11	LDLR	108	1.9548420906066895	0.006925605	Yes
row_12	TNFSF13	110	1.9517379999160767	0.0081779845	Yes
row_13	OTUD4	156	1.8170890808105469	0.0052358937	Yes
row_14	GPR183	158	1.8135380744934082	0.006488274	Yes
row_15	HLA-DOB	162	1.7958507537841797	0.007549996	Yes
row_16	HMGB1	171	1.7583388090133667	0.008135074	Yes
row_17	BLOC1S3	183	1.7004574537277222	0.008434165	Yes
row_18	TYROBP	202	1.650240421295166	0.008065954	Yes
row_19	KLF10	209	1.629149317741394	0.00884169	Yes
row_20	CD79A	213	1.6237746477127075	0.009903411	Yes
row_21	MMP12	231	1.6142276525497437	0.009630529	Yes
row_22	CD300A	237	1.6142276525497437	0.010501594	Yes
row_23	FCGR2B	240	1.6142276525497437	0.011658645	Yes
row_24	GPR137B	243	1.6142276525497437	0.012815696	Yes
row_25	C7	249	1.6142276525497437	0.01368676	Yes
row_26	FSTL3	256	1.6142276525497437	0.014462496	Yes
row_27	MTURN	260	1.5988574028015137	0.015524219	Yes
row_28	GPSM3	261	1.5974678993225098	0.016871927	Yes
row_29	SART1	322	1.511135458946228	0.012499903	Yes
row_30	NINJ1	340	1.4808024168014526	0.012227021	Yes
row_31	ADTRP	383	1.3911515474319458	0.009570917	Yes
row_32	PAG1	406	1.3539320230484009	0.00882139	Yes
row_33	CEBPB	421	1.3415089845657349	0.008834494	Yes
row_34	GPI	427	1.338986873626709	0.009705559	Yes
row_35	LTA	431	1.3334354162216187	0.010767281	Yes
row_36	CD5	458	1.2990111112594604	0.009636439	Yes
row_37	GFI1B	471	1.2887932062149048	0.009840202	Yes
row_38	CD38	497	1.2887932062149048	0.008804688	Yes
row_39	MAPK8IP1	505	1.2887932062149048	0.009485095	Yes
row_40	NFKBIL1	517	1.2887932062149048	0.009784186	Yes
row_41	APOE	527	1.2887932062149048	0.010273935	Yes
row_42	OASL	596	1.2811222076416016	0.0051392796	Yes
row_43	NFKBIZ	616	1.2772674560546875	0.00467574	Yes
row_44	FAXDC2	622	1.2743474245071411	0.005546804	Yes
row_45	NFATC2	629	1.2738935947418213	0.00632254	Yes
row_46	SHLD1	636	1.270966649055481	0.0070982752	Yes
row_47	PAWR	638	1.265701174736023	0.008350655	Yes
row_48	WDR61	674	1.2356173992156982	0.0063618533	Yes
row_49	AMBRA1	689	1.2159603834152222	0.006374958	Yes
row_50	DENND1B	693	1.2128697633743286	0.00743668	Yes
row_51	TOX	698	1.210452914237976	0.008403073	Yes
row_52	CBLB	703	1.2004375457763672	0.009369466	Yes
row_53	IGKC	715	1.1903400421142578	0.009668558	Yes
row_54	OAS1	721	1.185394287109375	0.010539622	Yes
row_55	P4HTM	750	1.1557776927947998	0.009218122	Yes
row_56	PJA2	760	1.150641918182373	0.009707871	Yes
row_57	ITPKB	765	1.1437593698501587	0.010674264	Yes
row_58	SYK	771	1.1356217861175537	0.011545329	Yes
row_59	FURIN	777	1.131443738937378	0.0124163935	Yes
row_60	TCF7	793	1.1171249151229858	0.012334169	Yes
row_61	UBASH3A	798	1.1132502555847168	0.013300562	Yes
row_62	SKAP1	799	1.1125421524047852	0.014648272	Yes
row_63	LGMN	804	1.1108640432357788	0.015614664	Yes
row_64	MMP14	810	1.108116626739502	0.016485728	Yes
row_65	BLK	828	1.099893569946289	0.016212847	Yes
row_66	ANKRD17	833	1.098110556602478	0.01717924	Yes
row_67	PAK2	850	1.0743327140808105	0.017001687	Yes
row_68	PRDX2	875	1.0570720434188843	0.016061503	Yes
row_69	EVI2B	883	1.0470433235168457	0.01674191	Yes
row_70	CLPTM1	891	1.0398606061935425	0.017422317	Yes
row_71	KLHL6	895	1.0328130722045898	0.018484037	Yes
row_72	N4BP1	896	1.0325262546539307	0.019831747	Yes
row_73	TLR6	897	1.031606674194336	0.021179456	Yes
row_74	ARNT	935	1.0130418539047241	0.018999996	Yes
row_75	LILRB3	960	1.005028486251831	0.018059812	Yes
row_76	LYAR	995	0.9826950430870056	0.016166339	Yes
row_77	RIPK2	1007	0.9816161394119263	0.01646543	Yes
row_78	FGL2	1031	0.978347659111023	0.015620574	Yes
row_79	XCL1	1053	0.9750842452049255	0.014966376	Yes
row_80	RAET1E	1085	0.9685726165771484	0.01335889	Yes
row_81	CNR1	1089	0.9685726165771484	0.014420612	Yes
row_82	KMT5C	1102	0.9587447643280029	0.014624375	Yes
row_83	CD200R1	1108	0.9566423296928406	0.015495439	Yes
row_84	STK10	1132	0.9397910237312317	0.014650583	Yes
row_85	STAT3	1134	0.938536524772644	0.015902964	Yes
row_86	GFER	1143	0.9357356429100037	0.016488042	Yes
row_87	AP3B1	1144	0.9352729320526123	0.01783575	Yes
row_88	LGALS3	1151	0.9305571913719177	0.018611485	Yes
row_89	CRKL	1157	0.9267499446868896	0.01948255	Yes
row_90	ADA	1166	0.9212278723716736	0.020067628	Yes
row_91	ATM	1205	0.8971854448318481	0.01779284	Yes
row_92	UNC13D	1219	0.8880696892738342	0.017901273	Yes
row_93	HSF1	1247	0.8643797039985657	0.016675102	Yes
row_94	RC3H2	1259	0.8577015399932861	0.016974192	Yes
row_95	PTAFR	1271	0.8522136211395264	0.017273284	Yes
row_96	HLA-DPA1	1272	0.852073609828949	0.018620992	Yes
row_97	IGLC1	1276	0.8517196178436279	0.019682715	Yes
row_98	SIAE	1280	0.849987804889679	0.020744437	Yes
row_99	TMEM102	1283	0.8496193885803223	0.021901488	Yes
row_100	C5AR2	1298	0.8470287322998047	0.021914592	Yes
row_101	FOXO3	1300	0.846307098865509	0.023166973	Yes
row_102	GPNMB	1303	0.845111072063446	0.024324024	Yes
row_103	ZNF675	1347	0.838918924331665	0.02157259	Yes
row_104	STAT6	1348	0.8383705019950867	0.0229203	Yes
row_105	FCHO1	1363	0.835080087184906	0.022933405	Yes
row_106	IGFBP2	1376	0.8329680562019348	0.023137167	Yes
row_107	PDE4D	1379	0.8315760493278503	0.024294218	Yes
row_108	CD84	1385	0.8314548134803772	0.025165282	Yes
row_109	CEACAM1	1400	0.8251503109931946	0.025178386	Yes
row_110	LGALS9	1408	0.8204659223556519	0.025858793	Yes
row_111	CORO1A	1424	0.8136610984802246	0.025776569	Yes
row_112	VAMP3	1425	0.8136032223701477	0.027124278	Yes
row_113	IL12RB1	1447	0.806196391582489	0.02647008	Yes
row_114	CBFB	1459	0.7987962365150452	0.02676917	Yes
row_115	TRAF3	1460	0.7987605929374695	0.02811688	Yes
row_116	SHLD2	1470	0.7960723042488098	0.028606629	Yes
row_117	GPS2	1483	0.7839815616607666	0.028810391	Yes
row_118	PTPRC	1517	0.7756230235099792	0.027012248	Yes
row_119	EXOSC6	1524	0.7747707962989807	0.027787982	Yes
row_120	GATA6	1533	0.772157609462738	0.02837306	Yes
row_121	IL4R	1535	0.7717496752738953	0.02962544	Yes
row_122	FCER2	1542	0.7699640989303589	0.030401176	Yes
row_123	PAK1	1544	0.7677733898162842	0.031653557	Yes
row_124	FN1	1568	0.7612179517745972	0.0308087	Yes
row_125	CCL5	1572	0.7597380876541138	0.03187042	Yes
row_126	PLCG2	1580	0.7552508115768433	0.03255083	Yes
row_127	HSPH1	1583	0.7543014883995056	0.03370788	Yes
row_128	ARRB2	1584	0.7538447976112366	0.03505559	Yes
row_129	MAP2K7	1585	0.7504690289497375	0.0364033	Yes
row_130	ACIN1	1610	0.7360408306121826	0.035463113	Yes
row_131	HEXIM1	1632	0.7250142693519592	0.034808915	Yes
row_132	GBP1	1634	0.7242994904518127	0.036061294	Yes
row_133	UBE2N	1663	0.7146630883216858	0.034739796	Yes
row_134	RBCK1	1678	0.709892213344574	0.0347529	Yes
row_135	TBC1D10C	1706	0.6970290541648865	0.03352673	Yes
row_136	LRRC14	1711	0.6956508755683899	0.034493122	Yes
row_137	DUSP22	1721	0.691290020942688	0.03498287	Yes
row_138	PRKCH	1724	0.6903322339057922	0.036139924	Yes
row_139	SIRT1	1750	0.6838025450706482	0.03510441	Yes
row_140	TSC22D3	1761	0.6815442442893982	0.03549883	Yes
row_141	CXCR3	1776	0.6789431571960449	0.035511933	Yes
row_142	NMI	1780	0.6775316596031189	0.036573656	Yes
row_143	XRCC6	1781	0.6773615479469299	0.037921365	Yes
row_144	FANCD2	1782	0.6761620044708252	0.039269075	Yes
row_145	PRKCE	1823	0.6739627122879028	0.03680363	Yes
row_146	PIAS3	1842	0.6734549403190613	0.036435418	Yes
row_147	CD247	1906	0.6693304181098938	0.031777404	Yes
row_148	CD70	1923	0.6678022146224976	0.031599853	Yes
row_149	ESR1	1945	0.6678022146224976	0.030945655	Yes
row_150	CCL3	1987	0.6647310853004456	0.02838488	Yes
row_151	GREM1	1991	0.6647310853004456	0.029446602	Yes
row_152	ARG2	1994	0.6647310853004456	0.030603653	Yes
row_153	PLCB1	2004	0.6647310853004456	0.031093402	Yes
row_154	IRF1	2035	0.6632943749427795	0.029581243	Yes
row_155	FAM210B	2064	0.6571098566055298	0.028259745	Yes
row_156	POLR3C	2124	0.6435990929603577	0.023983048	Yes
row_157	HSP90AA1	2143	0.6367443203926086	0.023614839	Yes
row_158	SLC7A1	2144	0.6366828680038452	0.024962546	Yes
row_159	DHPS	2150	0.6353323459625244	0.02583361	Yes
row_160	TIFA	2156	0.6339913606643677	0.026704676	Yes
row_161	SLA2	2177	0.628887951374054	0.026145807	Yes
row_162	RCOR1	2183	0.6262287497520447	0.02701687	Yes
row_163	TNIP2	2240	0.6003172397613525	0.023026163	Yes
row_164	AP1G1	2241	0.5984364748001099	0.024373872	Yes
row_165	GPR171	2257	0.5873979330062866	0.024291648	Yes
row_166	BANK1	2275	0.582234263420105	0.024018764	Yes
row_167	CNR2	2278	0.582234263420105	0.025175815	Yes
row_168	BLNK	2287	0.5798624753952026	0.025760895	Yes
row_169	HMGB3	2300	0.5774946212768555	0.025964657	Yes
row_170	PARK7	2315	0.5762431025505066	0.02597776	Yes
row_171	PTK2B	2334	0.5750539898872375	0.02560955	Yes
row_172	NONO	2335	0.5737621188163757	0.026957259	Yes
row_173	PPARG	2348	0.5727710127830505	0.02716102	Yes
row_174	UFD1	2359	0.5718176364898682	0.027555441	Yes
row_175	CD22	2363	0.570415198802948	0.028617162	Yes
row_176	IGLL1	2367	0.570415198802948	0.029678885	Yes
row_177	CD48	2406	0.5602445602416992	0.027404096	Yes
row_178	GRN	2416	0.5548222661018372	0.027893845	Yes
row_179	GBP5	2418	0.5539903044700623	0.029146226	Yes
row_180	PHB2	2442	0.5434383749961853	0.02830137	Yes
row_181	CADM1	2457	0.5360375642776489	0.028314475	Yes
row_182	DNM1L	2494	0.5310804843902588	0.026230343	Yes
row_183	CTSH	2519	0.528095543384552	0.02529016	Yes
row_184	SLC11A1	2523	0.5261175036430359	0.026351882	Yes
row_185	FUT4	2530	0.5261175036430359	0.027127616	Yes
row_186	RB1	2558	0.5204574465751648	0.025901446	Yes
row_187	TSPAN32	2572	0.5185869336128235	0.02600988	Yes
row_188	TIRAP	2576	0.5182351469993591	0.0270716	Yes
row_189	SLAMF6	2582	0.5170957446098328	0.027942667	Yes
row_190	LGR4	2602	0.5133138298988342	0.027479125	Yes
row_191	VAV2	2628	0.5080622434616089	0.026443612	Yes
row_192	HHLA2	2658	0.5046871304512024	0.025026783	Yes
row_193	CIB1	2668	0.5041131377220154	0.025516532	Yes
row_194	GAS6	2678	0.5028321743011475	0.026006281	Yes
row_195	MCU	2697	0.501503586769104	0.02563807	Yes
row_196	THOC1	2713	0.49989593029022217	0.025555847	Yes
row_197	WDFY1	2752	0.49576714634895325	0.023281058	Yes
row_198	HAX1	2754	0.4956463575363159	0.024533438	Yes
row_199	IRAK2	2769	0.4930306077003479	0.024546541	Yes
row_200	NFE2L2	2771	0.49277424812316895	0.025798922	Yes
row_201	CSK	2773	0.4924839735031128	0.027051302	Yes
row_202	L3MBTL1	2774	0.49223944544792175	0.028399011	Yes
row_203	GLMN	2794	0.4900665879249573	0.027935471	Yes
row_204	RBFOX2	2795	0.48964911699295044	0.029283179	Yes
row_205	STX4	2799	0.48924219608306885	0.030344902	Yes
row_206	STOML2	2808	0.48835596442222595	0.03092998	Yes
row_207	ADAM8	2816	0.48714491724967957	0.03161039	Yes
row_208	ANXA1	2832	0.484131395816803	0.031528164	Yes
row_209	FER	2844	0.4824203848838806	0.031827252	Yes
row_210	OXSR1	2866	0.47970032691955566	0.031173056	Yes
row_211	ICOSLG	2867	0.47934144735336304	0.032520764	Yes
row_212	CCL28	2886	0.4771384000778198	0.032152552	Yes
row_213	BCL6	2890	0.4765497148036957	0.033214275	Yes
row_214	IRF3	2911	0.4718819856643677	0.032655407	Yes
row_215	IL7R	2916	0.4713742434978485	0.0336218	Yes
row_216	TTLL12	2920	0.4700787663459778	0.03468352	Yes
row_217	EIF2B2	2921	0.4700787663459778	0.03603123	Yes
row_218	BAX	2941	0.4606320858001709	0.03556769	Yes
row_219	CD81	2948	0.45810896158218384	0.036343426	Yes
row_220	PLCG1	2953	0.45513129234313965	0.03730982	Yes
row_221	RIOK3	2961	0.45087137818336487	0.037990227	Yes
row_222	STAT1	2966	0.4479719400405884	0.03895662	Yes
row_223	IL27RA	2967	0.4477379024028778	0.04030433	Yes
row_224	RASGRP1	2968	0.4474108815193176	0.04165204	Yes
row_225	MS4A1	2984	0.43874672055244446	0.041569814	Yes
row_226	ZFP36L2	3029	0.42426779866218567	0.03872305	Yes
row_227	ITCH	3035	0.4226245582103729	0.039594118	Yes
row_228	BLOC1S6	3063	0.4119458496570587	0.038367946	Yes
row_229	ATG5	3093	0.4017731547355652	0.036951117	Yes
row_230	PITHD1	3110	0.3974531888961792	0.036773562	Yes
row_231	MSN	3116	0.3957329988479614	0.03764463	Yes
row_232	DOCK8	3122	0.3936241865158081	0.03851569	Yes
row_233	AKIRIN2	3155	0.3830348253250122	0.036812875	Yes
row_234	LPXN	3159	0.38081708550453186	0.037874598	Yes
row_235	PDE4B	3164	0.3798929750919342	0.03884099	Yes
row_236	OTULIN	3166	0.3796384930610657	0.040093374	Yes
row_237	DNASE2	3171	0.3778035640716553	0.041059766	Yes
row_238	MYO1G	3189	0.37468019127845764	0.040786885	Yes
row_239	CYBA	3210	0.3700959384441376	0.040228013	Yes
row_240	ERAP1	3222	0.3660600781440735	0.040527105	Yes
row_241	SOX4	3238	0.36273297667503357	0.04044488	Yes
row_242	RUNX3	3244	0.3612448573112488	0.041315947	Yes
row_243	OAS3	3246	0.3612367510795593	0.042568326	Yes
row_244	NLRC3	3249	0.36074888706207275	0.043725375	Yes
row_245	CD8B	3268	0.35726213455200195	0.043357167	Yes
row_246	RBM15	3308	0.34776997566223145	0.04098705	Yes
row_247	HLA-DQA1	3315	0.34665992856025696	0.041762784	Yes
row_248	SOD1	3331	0.3424840569496155	0.04168056	Yes
row_249	TMBIM6	3333	0.3423670530319214	0.04293294	Yes
row_250	MAD1L1	3351	0.33971306681632996	0.042660058	Yes
row_251	SIT1	3365	0.3377876281738281	0.04276849	Yes
row_252	RAC1	3372	0.3372366726398468	0.043544225	Yes
row_253	SYT11	3374	0.33716535568237305	0.044796605	Yes
row_254	CD28	3377	0.33646947145462036	0.045953657	Yes
row_255	CCDC88B	3378	0.3363316059112549	0.047301367	Yes
row_256	MAD2L2	3380	0.33623218536376953	0.048553746	Yes
row_257	RARG	3389	0.33488720655441284	0.049138825	Yes
row_258	MYB	3402	0.3330554962158203	0.049342588	Yes
row_259	TKFC	3404	0.3324326276779175	0.050594967	Yes
row_260	ZMIZ1	3412	0.33120763301849365	0.051275373	Yes
row_261	LEF1	3417	0.330504447221756	0.052241765	Yes
row_262	SLC8B1	3453	0.3274348974227905	0.050252963	Yes
row_263	PCK1	3467	0.3263230323791504	0.0503614	Yes
row_264	KLRD1	3485	0.32500526309013367	0.050088514	Yes
row_265	USP27X	3496	0.32443398237228394	0.050482936	Yes
row_266	BTK	3497	0.32443398237228394	0.051830646	Yes
row_267	AIM2	3503	0.32443398237228394	0.052701708	Yes
row_268	CXCL12	3522	0.32443398237228394	0.052333497	Yes
row_269	NBL1	3548	0.322400838136673	0.051297985	Yes
row_270	MEIS2	3557	0.3223520517349243	0.05188306	Yes
row_271	FFAR2	3564	0.3223520517349243	0.052658796	Yes
row_272	PLSCR1	3572	0.3223520517349243	0.053339206	Yes
row_273	CSF1	3585	0.3220006227493286	0.053542968	Yes
row_274	ACVR2A	3586	0.3220006227493286	0.054890674	Yes
row_275	IL23A	3592	0.32149896025657654	0.05576174	Yes
row_276	PRMT1	3602	0.32110127806663513	0.05625149	Yes
row_277	XCL2	3623	0.32027462124824524	0.05569262	Yes
row_278	HMOX1	3628	0.32027462124824524	0.056659013	Yes
row_279	NECTIN2	3630	0.32027462124824524	0.057911392	Yes
row_280	RASAL3	3640	0.3199915587902069	0.05840114	Yes
row_281	SPPL2B	3649	0.31933048367500305	0.05898622	Yes
row_282	CFP	3672	0.3182016611099243	0.058236692	Yes
row_283	DUSP3	3695	0.31721311807632446	0.057487167	Yes
row_284	COCH	3699	0.3163761794567108	0.05854889	Yes
row_285	ZNFX1	3735	0.31550121307373047	0.056560088	Yes
row_286	PRKCZ	3740	0.31497523188591003	0.05752648	Yes
row_287	LY96	3752	0.31452837586402893	0.057825573	Yes
row_288	PRMT6	3764	0.31448599696159363	0.05812466	Yes
row_289	SAMHD1	3767	0.3142188787460327	0.059281714	Yes
row_290	CD99L2	3788	0.3129858672618866	0.058722846	Yes
row_291	SHPK	3797	0.31274083256721497	0.05930792	Yes
row_292	FANCA	3809	0.3114458918571472	0.059607014	Yes
row_293	FZD5	3857	0.30939212441444397	0.056474265	Yes
row_294	BTN3A3	3876	0.3085601329803467	0.056106053	Yes
row_295	RASSF2	3887	0.3082238733768463	0.056500476	Yes
row_296	OLFM4	3890	0.3081721067428589	0.057657525	Yes
row_297	FBXW7	3933	0.30677467584609985	0.055001423	Yes
row_298	SOX9	3951	0.30531105399131775	0.054728538	Yes
row_299	ERBIN	3958	0.30510956048965454	0.055504274	Yes
row_300	XIAP	3976	0.30346691608428955	0.055231392	Yes
row_301	TICAM1	4014	0.29695063829421997	0.053051934	Yes
row_302	MAPK9	4017	0.295366108417511	0.054208983	Yes
row_303	PRKCQ	4019	0.29350757598876953	0.055461362	Yes
row_304	TCTA	4020	0.2928301692008972	0.05680907	Yes
row_305	RHOA	4054	0.2823091745376587	0.05501093	Yes
row_306	PYHIN1	4057	0.28145766258239746	0.05616798	Yes
row_307	PIANP	4058	0.2811717689037323	0.05751569	Yes
row_308	HSP90AB1	4067	0.27789291739463806	0.058100767	Yes
row_309	EP300	4069	0.2775897681713104	0.059353147	Yes
row_310	RHOG	4076	0.2751946449279785	0.060128883	Yes
row_311	TGFB1	4091	0.26926010847091675	0.060141984	Yes
row_312	TAPBP	4104	0.2633598744869232	0.060345747	Yes
row_313	HSPD1	4113	0.26140114665031433	0.060930826	Yes
row_314	MAPK1	4136	0.2556035816669464	0.0601813	Yes
row_315	ID2	4138	0.2554022967815399	0.06143368	Yes
row_316	IRAK4	4149	0.25174733996391296	0.0618281	Yes
row_317	MYC	4164	0.24847351014614105	0.061841205	Yes
row_318	ZFP36	4170	0.24665884673595428	0.06271227	Yes
row_319	PDCD1	4214	0.2361823469400406	0.059960835	No
row_320	SPG21	4225	0.23365800082683563	0.060355254	No
row_321	HSPA1A	4230	0.23333221673965454	0.06132165	No
row_322	PTPN22	4241	0.23203767836093903	0.06171607	No
row_323	PIBF1	4260	0.22920581698417664	0.061347857	No
row_324	RARA	4320	0.21684658527374268	0.05707116	No
row_325	FOXP3	4377	0.2041998952627182	0.053080454	No
row_326	SOX12	4391	0.2028583288192749	0.053188886	No
row_327	DLG1	4394	0.20135587453842163	0.05434594	No
row_328	TRIM25	4440	0.19191709160804749	0.051403847	No
row_329	TRIM5	4469	0.18600857257843018	0.05008235	No
row_330	ZNF335	4475	0.18445302546024323	0.05095341	No
row_331	VNN1	4479	0.1836724579334259	0.052015133	No
row_332	SOX13	4495	0.18095551431179047	0.05193291	No
row_333	NF1	4499	0.18089696764945984	0.05299463	No
row_334	PTGER4	4510	0.17964249849319458	0.05338905	No
row_335	PRKAR1A	4535	0.17461390793323517	0.05244887	No
row_336	STAT5B	4541	0.17418590188026428	0.05331993	No
row_337	BCL10	4573	0.16881902515888214	0.051712446	No
row_338	PVR	4600	0.16553017497062683	0.050581604	No
row_339	SH2D1A	4614	0.16325008869171143	0.050690036	No
row_340	RBM14	4625	0.161514550447464	0.051084455	No
row_341	TRIM62	4650	0.1564701497554779	0.050144274	No
row_342	PLCL2	4670	0.15267975628376007	0.049680732	No
row_343	CD55	4680	0.15132632851600647	0.05017048	No
row_344	CD83	4686	0.15046726167201996	0.051041547	No
row_345	NOD2	4713	0.14765441417694092	0.0499107	No
row_346	RC3H1	4754	0.1420578509569168	0.047445256	No
row_347	HMCES	4755	0.14178669452667236	0.048792966	No
row_348	KAT2A	4756	0.14176145195960999	0.050140675	No
row_349	RNF31	4765	0.140073761343956	0.050725754	No
row_350	CREBBP	4770	0.1397092342376709	0.051692147	No
row_351	TFE3	4771	0.13951422274112701	0.053039856	No
row_352	IL1R1	4807	0.1345047652721405	0.051051054	No
row_353	CTSS	4814	0.1344834417104721	0.05182679	No
row_354	ARID5A	4828	0.13293235003948212	0.051935222	No
row_355	P2RX7	4834	0.13190621137619019	0.052806288	No
row_356	CD276	4840	0.13190621137619019	0.05367735	No
row_357	RHBDD3	4851	0.13061083853244781	0.05407177	No
row_358	PARP3	4874	0.12802790105342865	0.053322244	No
row_359	COL3A1	4877	0.12802790105342865	0.054479294	No
row_360	LGALS1	4900	0.11818191409111023	0.05372977	No
row_361	LEO1	4931	0.11513315886259079	0.05221761	No
row_362	PTPRJ	4950	0.1143050491809845	0.0518494	No
row_363	GPR137	4973	0.1129712462425232	0.051099874	No
row_364	LAT2	4997	0.11152299493551254	0.05025502	No
row_365	TMEM176B	5011	0.11152299493551254	0.05036345	No
row_366	PVRIG	5025	0.11007815599441528	0.050471883	No
row_367	TMIGD2	5044	0.10876277089118958	0.05010367	No
row_368	CGAS	5060	0.10693185031414032	0.05002145	No
row_369	PRKDC	5076	0.10345262289047241	0.049939226	No
row_370	YTHDF3	5080	0.1023777425289154	0.051000945	No
row_371	THEMIS	5084	0.10189931094646454	0.052062668	No
row_372	VAMP7	5092	0.09958843886852264	0.052743077	No
row_373	RHBDF2	5110	0.09719501435756683	0.052470192	No
row_374	MTUS1	5124	0.09440929442644119	0.052578628	No
row_375	TRIM21	5144	0.09118352085351944	0.052115086	No
row_376	PTK2	5148	0.08908741921186447	0.05317681	No
row_377	SOCS5	5152	0.08699892461299896	0.05423853	No
row_378	FLOT1	5170	0.08262817561626434	0.05396565	No
row_379	ZC3H12A	5176	0.08042968809604645	0.054836713	No
row_380	LRCH1	5178	0.08002720028162003	0.056089096	No
row_381	STXBP1	5181	0.07966291159391403	0.057246145	No
row_382	PELI1	5187	0.0790058970451355	0.05811721	No
row_383	RIN3	5202	0.0761757493019104	0.058130313	No
row_384	IKBKE	5254	0.06864829361438751	0.05461625	No
row_385	SDC4	5255	0.06859695166349411	0.05596396	No
row_386	BAG6	5269	0.06782810389995575	0.05607239	No
row_387	CD244	5296	0.06566589325666428	0.05494155	No
row_388	GPATCH3	5298	0.06566589325666428	0.05619393	No
row_389	DNASE1	5326	0.06146201118826866	0.054967757	No
row_390	PARP14	5340	0.05876446142792702	0.055076193	No
row_391	BRD1	5389	0.05150376632809639	0.051848114	No
row_392	NR1H2	5410	0.04468000680208206	0.051289245	No
row_393	ITK	5412	0.044462576508522034	0.052541625	No
row_394	CD19	5460	0.03649449348449707	0.04940888	No
row_395	PPARGC1B	5491	0.03276139870285988	0.04789672	No
row_396	SMAD7	5517	0.029803866520524025	0.046861205	No
row_397	DAPK2	5520	0.029112696647644043	0.048018258	No
row_398	MAP2K6	5533	0.02819441631436348	0.04822202	No
row_399	PIGR	5557	0.024651985615491867	0.047377165	No
row_400	POLR3D	5569	0.022726504132151604	0.047676254	No
row_401	IGLC3	5572	0.022726504132151604	0.048833307	No
row_402	CD99	5601	0.020364204421639442	0.047511805	No
row_403	PURB	5606	0.01963113620877266	0.0484782	No
row_404	HLA-DRB1	5619	0.016765188425779343	0.048681963	No
row_405	DDX3X	5641	0.011947247199714184	0.048027765	No
row_406	THBS1	5670	0.008681797422468662	0.046706263	No
row_407	CD27	5727	7.570888265036047E-4	0.042715557	No
row_408	EIF2B3	5745	-9.562148479744792E-4	0.042442676	No
row_409	MAPK8	5835	-0.009113200940191746	0.03530611	No
row_410	RNF41	5837	-0.009489531628787518	0.036558494	No
row_411	EPG5	5846	-0.010977980680763721	0.03714357	No
row_412	SNX4	5850	-0.012093860656023026	0.038205292	No
row_413	PTPN11	5851	-0.012670358642935753	0.039553	No
row_414	TFRC	5857	-0.012859511189162731	0.040424064	No
row_415	INAVA	5881	-0.015791617333889008	0.03957921	No
row_416	KAT7	5883	-0.015957243740558624	0.04083159	No
row_417	TNFSF14	5884	-0.01644236408174038	0.042179298	No
row_418	TNFAIP8L2	5886	-0.016539737582206726	0.04343168	No
row_419	RGCC	5935	-0.021553494036197662	0.0402036	No
row_420	ZFPM1	5946	-0.022568605840206146	0.04059802	No
row_421	HAMP	5950	-0.022726504132151604	0.041659743	No
row_422	EPHB2	5989	-0.025380482897162437	0.039384954	No
row_423	DUSP10	5997	-0.026148619130253792	0.040065363	No
row_424	ESRRA	6014	-0.026896895840764046	0.03988781	No
row_425	GFI1	6056	-0.029433127492666245	0.037327033	No
row_426	PTPN2	6119	-0.0353391133248806	0.03276435	No
row_427	EIF2B5	6123	-0.03584688529372215	0.03382607	No
row_428	METTL3	6129	-0.03609595447778702	0.034697138	No
row_429	VAV3	6142	-0.03741256892681122	0.0349009	No
row_430	CTLA4	6147	-0.03812181577086449	0.035867292	No
row_431	IFIH1	6176	-0.0414760559797287	0.034545794	No
row_432	PRKCD	6194	-0.04400660842657089	0.034272913	No
row_433	JAK2	6229	-0.04702121391892433	0.032379437	No
row_434	RIPK3	6230	-0.04702121391892433	0.033727147	No
row_435	UBQLN1	6231	-0.04707362502813339	0.035074856	No
row_436	CLPB	6236	-0.04787730425596237	0.03604125	No
row_437	PRNP	6263	-0.052243560552597046	0.034910407	No
row_438	RIPK1	6269	-0.052880119532346725	0.035781473	No
row_439	VEGFB	6284	-0.05486045032739639	0.035794575	No
row_440	USP15	6295	-0.05697137489914894	0.036188997	No
row_441	STAT2	6311	-0.06121975928544998	0.036106773	No
row_442	SPN	6359	-0.06845825910568237	0.032974023	No
row_443	PSPC1	6379	-0.06931454688310623	0.03251048	No
row_444	LILRB1	6394	-0.07006844133138657	0.032523587	No
row_445	TNFRSF21	6405	-0.07006844133138657	0.032918006	No
row_446	VSIR	6510	-0.07450329512357712	0.024351513	No
row_447	EFNB1	6534	-0.07450680434703827	0.023506656	No
row_448	SIRPG	6572	-0.08052569627761841	0.021327198	No
row_449	ICOS	6590	-0.08243092149496078	0.021054314	No
row_450	UNC93B1	6593	-0.08247702568769455	0.022211365	No
row_451	SOCS1	6601	-0.08338521420955658	0.022891773	No
row_452	MYD88	6611	-0.08424507081508636	0.023381522	No
row_453	CD4	6622	-0.08577188104391098	0.023775943	No
row_454	KLRK1	6625	-0.0860166996717453	0.024932994	No
row_455	ETS1	6627	-0.08637582510709763	0.026185373	No
row_456	MED1	6653	-0.09160704165697098	0.02514986	No
row_457	DHX36	6670	-0.0960320457816124	0.024972307	No
row_458	NKAP	6681	-0.09782413393259048	0.025366725	No
row_459	FKBP1A	6693	-0.0994972288608551	0.025665818	No
row_460	ZBTB16	6716	-0.10178767144680023	0.024916291	No
row_461	AGER	6739	-0.10392027348279953	0.024166765	No
row_462	CD320	6761	-0.10539232194423676	0.023512566	No
row_463	RSAD2	6772	-0.10544543713331223	0.023906987	No
row_464	DNAJA3	6803	-0.10757274925708771	0.022394828	No
row_465	STK39	6804	-0.10758446902036667	0.023742538	No
row_466	VAV1	6811	-0.10784813016653061	0.024518274	No
row_467	CDC73	6841	-0.10999738425016403	0.023101445	No
row_468	MAPKAPK2	6846	-0.11114773154258728	0.024067838	No
row_469	CD79B	6858	-0.11216587573289871	0.024366928	No
row_470	GPR18	6869	-0.11442254483699799	0.024761349	No
row_471	ITGB2	6884	-0.11829481273889542	0.024774455	No
row_472	CTSC	6893	-0.11995652318000793	0.025359532	No
row_473	CALR	6897	-0.12127635627985	0.026421255	No
row_474	PHPT1	6945	-0.12842167913913727	0.023288505	No
row_475	IRF7	6956	-0.12979814410209656	0.023682926	No
row_476	SASH3	6973	-0.1318148672580719	0.023505371	No
row_477	BST2	7002	-0.13640472292900085	0.022183873	No
row_478	TRIM27	7012	-0.13717316091060638	0.02267362	No
row_479	HLA-F	7055	-0.14358015358448029	0.020017516	No
row_480	PAF1	7056	-0.14361099898815155	0.021365225	No
row_481	PIK3CB	7076	-0.14590337872505188	0.020901686	No
row_482	ENTPD7	7112	-0.15165047347545624	0.018912883	No
row_483	IFI35	7125	-0.1529877483844757	0.019116646	No
row_484	GAB2	7173	-0.15701542794704437	0.015983896	No
row_485	C5AR1	7184	-0.15701542794704437	0.016378317	No
row_486	SPI1	7186	-0.15701542794704437	0.017630696	No
row_487	PLD2	7194	-0.15836326777935028	0.018311104	No
row_488	YTHDF2	7226	-0.1607208400964737	0.016703617	No
row_489	NOTCH2	7241	-0.16206957399845123	0.016716722	No
row_490	SLC7A11	7257	-0.1637810617685318	0.016634498	No
row_491	ISG15	7272	-0.16657021641731262	0.016647602	No
row_492	CCR6	7296	-0.1700754463672638	0.015802747	No
row_493	GABPA	7301	-0.1702767312526703	0.01676914	No
row_494	PAXIP1	7303	-0.17039760947227478	0.01802152	No
row_495	EIF2AK4	7307	-0.17116349935531616	0.019083241	No
row_496	SLC9B2	7323	-0.17333374917507172	0.019001018	No
row_497	TRIM41	7347	-0.17606130242347717	0.018156162	No
row_498	RTN4	7389	-0.18136148154735565	0.015595387	No
row_499	ADAM17	7402	-0.18416078388690948	0.015799148	No
row_500	ADAM10	7438	-0.18949614465236664	0.013810347	No
row_501	PDPK1	7462	-0.19386254251003265	0.012965491	No
row_502	MSH2	7477	-0.19645535945892334	0.012978596	No
row_503	DPP4	7479	-0.19678273797035217	0.014230976	No
row_504	ZCCHC3	7485	-0.19751250743865967	0.01510204	No
row_505	NR1D1	7495	-0.20029769837856293	0.015591789	No
row_506	NFKBIA	7505	-0.20263898372650146	0.016081538	No
row_507	PUM2	7547	-0.2122860550880432	0.013520762	No
row_508	TESPA1	7553	-0.21475769579410553	0.014391827	No
row_509	DDT	7582	-0.21971893310546875	0.013070327	No
row_510	TNFSF8	7583	-0.21999478340148926	0.014418037	No
row_511	CNOT7	7589	-0.22090688347816467	0.015289101	No
row_512	PIK3AP1	7619	-0.22471562027931213	0.013872272	No
row_513	TBX21	7622	-0.22471562027931213	0.015029323	No
row_514	MAP3K1	7629	-0.22547438740730286	0.015805058	No
row_515	IGLC2	7632	-0.22641758620738983	0.01696211	No
row_516	DLG5	7645	-0.22641758620738983	0.017165871	No
row_517	CD8B2	7651	-0.22641758620738983	0.018036935	No
row_518	RIF1	7661	-0.2270587980747223	0.018526684	No
row_519	BCL2	7663	-0.22724151611328125	0.019779066	No
row_520	FOS	7676	-0.22812317311763763	0.019982828	No
row_521	ERMAP	7710	-0.22983239591121674	0.018184682	No
row_522	PARP9	7776	-0.23278655111789703	0.013336015	No
row_523	PCID2	7789	-0.23381257057189941	0.013539777	No
row_524	MOSPD2	7790	-0.23385955393314362	0.014887486	No
row_525	HLA-DMA	7807	-0.23498186469078064	0.014709933	No
row_526	AHR	7810	-0.23515616357326508	0.015866984	No
row_527	CD6	7816	-0.23526258766651154	0.016738048	No
row_528	SLC15A4	7827	-0.23736189305782318	0.017132469	No
row_529	RABGEF1	7837	-0.2394794076681137	0.017622218	No
row_530	LCK	7842	-0.24048832058906555	0.01858861	No
row_531	KCNN4	7864	-0.2427215874195099	0.017934412	No
row_532	TIGIT	7866	-0.24284833669662476	0.019186793	No
row_533	DGKZ	7867	-0.2435227930545807	0.020534502	No
row_534	MIA3	7889	-0.24731896817684174	0.019880304	No
row_535	CMTM3	7899	-0.2504928410053253	0.020370053	No
row_536	CACTIN	7930	-0.25991085171699524	0.018857894	No
row_537	DDX58	7934	-0.2613811790943146	0.019919617	No
row_538	PSMB4	7954	-0.26521292328834534	0.019456077	No
row_539	ZBTB1	7963	-0.26777616143226624	0.020041155	No
row_540	NPLOC4	7964	-0.26786908507347107	0.021388864	No
row_541	UBE2K	7978	-0.27310803532600403	0.021497298	No
row_542	CD46	8010	-0.2810817360877991	0.019889811	No
row_543	BCR	8013	-0.2811720371246338	0.021046862	No
row_544	ABCB10	8029	-0.2838713228702545	0.020964637	No
row_545	FLOT2	8030	-0.28390923142433167	0.022312347	No
row_546	SPPL2A	8036	-0.2848549485206604	0.023183411	No
row_547	DHX58	8062	-0.2886466979980469	0.022147898	No
row_548	BAD	8079	-0.29014915227890015	0.021970345	No
row_549	LAMP1	8083	-0.29075610637664795	0.023032067	No
row_550	KIT	8096	-0.291654109954834	0.02323583	No
row_551	IFI16	8098	-0.29173117876052856	0.024488209	No
row_552	RORA	8133	-0.29528185725212097	0.022594735	No
row_553	BTN2A2	8152	-0.29769885540008545	0.022226525	No
row_554	THEMIS2	8161	-0.29921630024909973	0.022811603	No
row_555	NSD2	8166	-0.2996061146259308	0.023777995	No
row_556	MAPK10	8197	-0.3037835955619812	0.022265838	No
row_557	SHLD3	8210	-0.30698004364967346	0.0224696	No
row_558	MAPK3	8211	-0.306984007358551	0.02381731	No
row_559	NOD1	8213	-0.3077004849910736	0.02506969	No
row_560	CD226	8217	-0.30867207050323486	0.026131412	No
row_561	PNP	8222	-0.3096266984939575	0.027097804	No
row_562	WAS	8224	-0.3097044825553894	0.028350186	No
row_563	MYSM1	8242	-0.31300973892211914	0.028077303	No
row_564	ZBTB7B	8277	-0.32629498839378357	0.026183829	No
row_565	RNF185	8282	-0.32794660329818726	0.027150223	No
row_566	SELENOK	8307	-0.33530956506729126	0.026210038	No
row_567	NCK1	8314	-0.3374772369861603	0.026985774	No
row_568	PLPP6	8333	-0.34134313464164734	0.026617562	No
row_569	HCLS1	8345	-0.3433734178543091	0.026916655	No
row_570	RNF125	8360	-0.3454590439796448	0.026929758	No
row_571	LAX1	8366	-0.34683898091316223	0.027800823	No
row_572	BIRC2	8376	-0.3487963080406189	0.028290572	No
row_573	CACNB3	8382	-0.3509892523288727	0.029161636	No
row_574	C12orf4	8386	-0.3519929051399231	0.030223358	No
row_575	FCN1	8535	-0.3584333062171936	0.017462393	No
row_576	BPIFB1	8565	-0.3584333062171936	0.016045565	No
row_577	TNFSF4	8566	-0.3584333062171936	0.017393272	No
row_578	TARM1	8571	-0.3584333062171936	0.018359667	No
row_579	DAB2IP	8604	-0.36084502935409546	0.016656851	No
row_580	ATAD5	8652	-0.3621865510940552	0.013524102	No
row_581	CNOT4	8666	-0.36699187755584717	0.013632535	No
row_582	MAP2K4	8680	-0.37063324451446533	0.013740969	No
row_583	TBK1	8700	-0.3773757219314575	0.013277429	No
row_584	IL6R	8736	-0.3892633318901062	0.011288627	No
row_585	ITGA4	8737	-0.3893917500972748	0.012636336	No
row_586	TNFRSF13B	8746	-0.39071351289749146	0.013221414	No
row_587	SPNS2	8781	-0.39448732137680054	0.01132794	No
row_588	STX7	8808	-0.39798811078071594	0.010197098	No
row_589	GCSAM	8827	-0.40017279982566833	0.009828887	No
row_590	PRKCA	8839	-0.4009286165237427	0.010127978	No
row_591	CD24	8841	-0.4010193645954132	0.011380359	No
row_592	MICB	8845	-0.40174752473831177	0.01244208	No
row_593	NDFIP1	8854	-0.40303751826286316	0.013027159	No
row_594	NLRX1	8860	-0.40415751934051514	0.013898223	No
row_595	TXK	8862	-0.404824435710907	0.015150603	No
row_596	BTN3A2	8867	-0.4064572751522064	0.016116995	No
row_597	LDB1	8902	-0.414079487323761	0.0142235225	No
row_598	WASL	8917	-0.41737091541290283	0.014236627	No
row_599	PIK3CA	8927	-0.4190830588340759	0.014726376	No
row_600	BTN2A1	8932	-0.4199339747428894	0.01569277	No
row_601	CD59	8944	-0.4225756525993347	0.015991861	No
row_602	DUSP1	9003	-0.43902432918548584	0.011810495	No
row_603	MIF	9005	-0.4397240877151489	0.013062875	No
row_604	IHH	9010	-0.4400855004787445	0.014029267	No
row_605	NCF1	9014	-0.44112035632133484	0.01509099	No
row_606	TYRO3	9019	-0.4417388439178467	0.016057383	No
row_607	RIPOR2	9020	-0.4422324001789093	0.017405093	No
row_608	SCIN	9052	-0.4467129111289978	0.015797606	No
row_609	LYN	9053	-0.4467129111289978	0.017145315	No
row_610	ZC3H8	9057	-0.4469992518424988	0.018207036	No
row_611	LILRA2	9096	-0.45639288425445557	0.015932247	No
row_612	LAT	9100	-0.45772263407707214	0.01699397	No
row_613	SERPINB9	9115	-0.460985392332077	0.017007075	No
row_614	HCST	9116	-0.4611455202102661	0.018354783	No
row_615	PPP3CB	9127	-0.4641580581665039	0.018749204	No
row_616	PIK3R1	9141	-0.46816372871398926	0.018857637	No
row_617	MALT1	9152	-0.4706414043903351	0.019252056	No
row_618	AKIRIN1	9154	-0.4718601703643799	0.020504437	No
row_619	SLAMF1	9159	-0.47334009408950806	0.02147083	No
row_620	SH3KBP1	9211	-0.4876006841659546	0.017956765	No
row_621	IL2RA	9213	-0.48803088068962097	0.019209146	No
row_622	JAK3	9244	-0.49683746695518494	0.017696988	No
row_623	MDK	9251	-0.4981728196144104	0.018472724	No
row_624	SOS1	9262	-0.5016445517539978	0.018867144	No
row_625	P2RX4	9270	-0.502871036529541	0.01954755	No
row_626	APPL2	9277	-0.5065451264381409	0.020323286	No
row_627	HLA-E	9288	-0.5079521536827087	0.020717707	No
row_628	MPP1	9289	-0.5088927745819092	0.022065416	No
row_629	ACVR1B	9305	-0.5162720084190369	0.021983191	No
row_630	PKN1	9306	-0.5164760947227478	0.023330899	No
row_631	MAVS	9367	-0.5433747172355652	0.018958876	No
row_632	MICA	9385	-0.552384614944458	0.018685993	No
row_633	BIRC3	9423	-0.5576968193054199	0.016506534	No
row_634	TNFRSF18	9430	-0.5584005117416382	0.01728227	No
row_635	SMAD3	9452	-0.5592242479324341	0.016628072	No
row_636	ZP3	9475	-0.5609563589096069	0.015878545	No
row_637	ITGA2	9499	-0.5635169148445129	0.015033689	No
row_638	S100A14	9505	-0.5635169148445129	0.015904754	No
row_639	MFAP4	9517	-0.5635169148445129	0.016203845	No
row_640	MUL1	9531	-0.5642119646072388	0.016312279	No
row_641	SRC	9533	-0.5642119646072388	0.017564658	No
row_642	TRPM4	9562	-0.5660822987556458	0.016243158	No
row_643	ZBP1	9587	-0.5682849287986755	0.015302974	No
row_644	STXBP2	9589	-0.5686820149421692	0.016555354	No
row_645	CD68	9604	-0.5703259706497192	0.016568458	No
row_646	SIN3A	9614	-0.5714719295501709	0.017058207	No
row_647	TNFRSF14	9626	-0.573802649974823	0.0173573	No
row_648	TEC	9637	-0.5764670372009277	0.017751718	No
row_649	ADORA2A	9639	-0.5764670372009277	0.0190041	No
row_650	IRAK1	9683	-0.5912731289863586	0.016252665	No
row_651	FCRL3	9690	-0.5922779440879822	0.0170284	No
row_652	IL18R1	9696	-0.5932829976081848	0.017899465	No
row_653	SLC39A10	9698	-0.5935717821121216	0.019151846	No
row_654	SAMSN1	9699	-0.5940267443656921	0.020499554	No
row_655	AQP3	9707	-0.595939040184021	0.021179961	No
row_656	YTHDF1	9784	-0.6222864985466003	0.015282675	No
row_657	DNAJB9	9789	-0.6242027878761292	0.016249068	No
row_658	TRAF6	9793	-0.6261452436447144	0.01731079	No
row_659	TNFRSF1B	9825	-0.6399941444396973	0.015703304	No
row_660	TP53BP1	9843	-0.6466535925865173	0.015430422	No
row_661	EIF2B1	9865	-0.6612204909324646	0.014776224	No
row_662	IGHD	9873	-0.6657341718673706	0.015456631	No
row_663	SEC14L1	9911	-0.6831423044204712	0.013277171	No
row_664	FYB1	9927	-0.6911216974258423	0.013194947	No
row_665	CUEDC2	9943	-0.6987035274505615	0.013112722	No
row_666	DHX9	9957	-0.7069680690765381	0.013221155	No
row_667	PPP2R3C	9958	-0.7076975703239441	0.014568864	No
row_668	HLA-DPB1	9959	-0.7091562747955322	0.015916573	No
row_669	RFTN1	9994	-0.7337870001792908	0.0140231	No
row_670	PHLPP1	10025	-0.7417008280754089	0.012510942	No
row_671	GRAMD4	10046	-0.7495683431625366	0.011952073	No
row_672	IL23R	10094	-0.7583184838294983	0.008819325	No
row_673	SEMA7A	10107	-0.7609790563583374	0.009023087	No
row_674	CD200	10125	-0.763643741607666	0.008750205	No
row_675	IRS2	10184	-0.7867936491966248	0.0045688385	No
row_676	HSPA1B	10191	-0.7931225895881653	0.005344574	No
row_677	CD8A	10196	-0.7994221448898315	0.0063109673	No
row_678	CASP3	10198	-0.7994747757911682	0.0075633475	No
row_679	NFKBID	10238	-0.8256754875183105	0.0051932298	No
row_680	ERBB2	10265	-0.857238233089447	0.0040623876	No
row_681	ADCY7	10266	-0.8573626279830933	0.0054100966	No
row_682	LCP2	10280	-0.8648781180381775	0.00551853	No
row_683	IL6ST	10284	-0.8657675981521606	0.006580252	No
row_684	AP3D1	10301	-0.8817058205604553	0.006402699	No
row_685	VEGFA	10302	-0.8818259835243225	0.007750408	No
row_686	COLEC12	10319	-0.8998393416404724	0.0075728544	No
row_687	PDE5A	10338	-0.9099840521812439	0.0072046435	No
row_688	HAVCR2	10352	-0.9099840521812439	0.007313077	No
row_689	TLR3	10356	-0.9099840521812439	0.008374799	No
row_690	PLA2G2D	10360	-0.9099840521812439	0.009436521	No
row_691	ZBTB46	10416	-0.9099840521812439	0.0055411416	No
row_692	PTPN6	10493	-0.9107421040534973	-3.5614485E-4	No
row_693	MKRN2	10495	-0.9108083248138428	8.962351E-4	No
row_694	TOMM70	10519	-0.9207550883293152	5.1379684E-5	No
row_695	CSF3R	10520	-0.9220690131187439	0.0013990885	No
row_696	SWAP70	10537	-0.9292309284210205	0.0012215353	No
row_697	NCK2	10551	-0.9394168853759766	0.0013299687	No
row_698	TLR7	10581	-0.9589344263076782	-8.6860106E-5	No
row_699	MS4A2	10614	-0.9671716094017029	-0.0017896756	No
row_700	CD274	10615	-0.9671716094017029	-4.4196664E-4	No
row_701	CTR9	10632	-0.9758787155151367	-6.195199E-4	No
row_702	CCL4	10644	-0.9903159141540527	-3.2042878E-4	No
row_703	PRELID1	10669	-1.0145398378372192	-0.0012606131	No
row_704	LIMK1	10676	-1.0175765752792358	-4.8487756E-4	No
row_705	CRK	10680	-1.028321385383606	5.768447E-4	No
row_706	DCAF15	10687	-1.0439519882202148	0.0013525803	No
row_707	SARM1	10703	-1.071454405784607	0.0012703559	No
row_708	MR1	10731	-1.090595006942749	4.418484E-5	No
row_709	TRAF2	10757	-1.1116567850112915	-9.913284E-4	No
row_710	HLA-G	10765	-1.1204315423965454	-3.109217E-4	No
row_711	CCL25	10787	-1.1275807619094849	-9.651194E-4	No
row_712	HES1	10807	-1.1275807619094849	-0.0014286593	No
row_713	LRRK2	10828	-1.1275807619094849	-0.001987528	No
row_714	NCR3LG1	10831	-1.1275807619094849	-8.3047705E-4	No
row_715	IGF2	10832	-1.1275807619094849	5.172318E-4	No
row_716	CREB1	10849	-1.1332446336746216	3.3967855E-4	No
row_717	CCL20	10885	-1.1636793613433838	-0.0016491235	No
row_718	RAB11FIP2	10889	-1.167956829071045	-5.874013E-4	No
row_719	SPHK2	10899	-1.1862047910690308	-9.765237E-5	No
row_720	CAMK1D	10907	-1.213187336921692	5.827543E-4	No
row_721	MIR17HG	10908	-1.228288173675537	0.0019304631	No
row_722	APP	10950	-1.3000715970993042	-6.303122E-4	No
row_723	TRIM56	10951	-1.3049513101577759	7.173967E-4	No
row_724	EIF6	10953	-1.3079167604446411	0.0019697766	No
row_725	JAM2	10973	-1.338108777999878	0.0015062367	No
row_726	C2	10980	-1.338108777999878	0.0022819722	No
row_727	IRF4	11012	-1.3560420274734497	6.7448575E-4	No
row_728	HFE	11016	-1.361758828163147	0.001736208	No
row_729	PUM1	11025	-1.3777693510055542	0.0023212857	No
row_730	ALPK1	11030	-1.3929436206817627	0.003287679	No
row_731	MYO18A	11035	-1.403019905090332	0.0042540724	No
row_732	TNFAIP3	11076	-1.5127005577087402	0.001788626	No
row_733	SCIMP	11113	-1.5618512630462646	-2.95505E-4	No
row_734	TMEM131L	11120	-1.5904066562652588	4.8023058E-4	No
row_735	FBXO38	11127	-1.5973637104034424	0.0012559661	No
row_736	CLNK	11136	-1.641065239906311	0.0018410439	No
row_737	IKBKB	11146	-1.6693860292434692	0.0023307928	No
row_738	ZNF580	11164	-1.7538630962371826	0.0020579107	No
row_739	XBP1	11171	-1.8314507007598877	0.0028336463	No
row_740	KMT5B	11204	-2.1042494773864746	0.0011308308	No
row_741	FYN	11210	-2.1616287231445312	0.0020018953	No

## Sheet: GOMF_CYTOKINE_ACTIVITY
NAME	SYMBOL	RANK IN GENE LIST	RANK METRIC SCORE	RUNNING ES	CORE ENRICHMENT		Dataset	T_CELLS
row_0	TNFSF13	110	1.9517379999160767	0.010571804	Yes		GeneSet	GOMF_CYTOKINE_ACTIVITY
row_1	HMGB1	171	1.7583388090133667	0.02561468	Yes		Enrichment Score (ES)	0.27999493
row_2	TNFSF15	232	1.6142276525497437	0.040657558	Yes		Normalized Enrichment Score (NES)	2.2833388
row_3	CCL22	374	1.3963053226470947	0.048457295	Yes		Nominal p-value	0.0
row_4	GPI	427	1.338986873626709	0.06421554	Yes		FDR q-value	0.3550994
row_5	LTA	431	1.3334354162216187	0.08435544	Yes
row_6	WNT9A	599	1.2811222076416016	0.08983022	Yes
row_7	TIMP1	639	1.2646887302398682	0.10675095	Yes
row_8	WNT10A	1052	0.9750842452049255	0.09031747	Yes
row_9	XCL1	1053	0.9750842452049255	0.11072564	Yes
row_10	FLT3LG	1214	0.8899339437484741	0.11682637	Yes
row_11	IL19	1538	0.7699640989303589	0.1083514	Yes
row_12	CCL5	1572	0.7597380876541138	0.12580866	Yes
row_13	GDF15	1888	0.6708794236183167	0.11804907	Yes
row_14	CD70	1923	0.6678022146224976	0.1354169	Yes
row_15	SPP1	1940	0.6678022146224976	0.15439433	Yes
row_16	CCL3	1987	0.6647310853004456	0.17068909	Yes
row_17	GREM1	1991	0.6647310853004456	0.190829	Yes
row_18	NAMPT	2203	0.6203047633171082	0.19236924	Yes
row_19	BMP1	2325	0.575130820274353	0.2019574	Yes
row_20	GRN	2416	0.5548222661018372	0.21431763	Yes
row_21	LTB	2687	0.5022039413452148	0.210582	Yes
row_22	CCL28	2886	0.4771384000778198	0.21328472	Yes
row_23	IL1RN	3501	0.32443398237228394	0.17878811	Yes
row_24	CXCL12	3522	0.32443398237228394	0.19740786	Yes
row_25	CSF1	3585	0.3220006227493286	0.21227188	Yes
row_26	IL23A	3592	0.32149896025657654	0.23214352	Yes
row_27	XCL2	3623	0.32027462124824524	0.24986903	Yes
row_28	CXCL5	3932	0.3068409860134125	0.2427354	Yes
row_29	CXCL16	3987	0.3022586703300476	0.2583148	Yes
row_30	TGFB1	4091	0.26926010847091675	0.26951256	Yes
row_31	FAM3C	4203	0.23906207084655762	0.27999493	Yes
row_32	IL16	4608	0.16413630545139313	0.26427683	No
row_33	SCG2	4757	0.14167360961437225	0.27145064	No
row_34	TNFSF14	5884	-0.01644236408174038	0.19117025	No
row_35	GDF11	6599	-0.0832587406039238	0.14773148	No
row_36	SCGB3A1	7066	-0.14451724290847778	0.12646925	No
row_37	TNFSF8	7583	-0.21999478340148926	0.100735955	No
row_38	CMTM3	7899	-0.2504928410053253	0.09297636	No
row_39	CMTM8	8369	-0.34727489948272705	0.07144587	No
row_40	TNFSF4	8566	-0.3584333062171936	0.074327424	No
row_41	MIF	9005	-0.4397240877151489	0.055568993	No
row_42	TNFSF12	9013	-0.44096946716308594	0.07535121	No
row_43	IL32	9346	-0.5339464545249939	0.06607145	No
row_44	CKLF	9952	-0.7029963135719299	0.03237964	No
row_45	VEGFA	10302	-0.8818259835243225	0.021579716	No
row_46	CCL4	10644	-0.9903159141540527	0.0114951655	No
row_47	CCL25	10787	-1.1275807619094849	0.019205483	No
row_48	CCL20	10885	-1.1636793613433838	0.030939765	No

## Sheet: REACTOME_CHEMOKINE_RECEPTORS_BI
NAME	SYMBOL	RANK IN GENE LIST	RANK METRIC SCORE	RUNNING ES	CORE ENRICHMENT		Dataset	T_CELLS
row_0	CCL22	374	1.3963053226470947	0.014258955	Yes		GeneSet	REACTOME_CHEMOKINE_RECEPTORS_BIND_CHEMOKINES
row_1	ACKR3	1047	0.9750842452049255	0.0019368731	Yes		Enrichment Score (ES)	0.26448515
row_2	XCL1	1053	0.9750842452049255	0.049109932	Yes		Normalized Enrichment Score (NES)	1.4435452
row_3	CXCR4	1290	0.8478039503097534	0.07567822	Yes		Nominal p-value	0.09315589
row_4	CCL5	1572	0.7597380876541138	0.098232605	Yes		FDR q-value	0.759121
row_5	CXCR3	1776	0.6789431571960449	0.12774444	Yes
row_6	CCL3	1987	0.6647310853004456	0.15663189	Yes
row_7	CCL28	2886	0.4771384000778198	0.12415103	Yes
row_8	CCR5	3499	0.32443398237228394	0.11718083	Yes
row_9	CXCL12	3522	0.32443398237228394	0.16283752	Yes
row_10	XCL2	3623	0.32027462124824524	0.20153676	Yes
row_11	CXCL5	3932	0.3068409860134125	0.22168279	Yes
row_12	CXCL16	3987	0.3022586703300476	0.26448515	Yes
row_13	CCR6	7296	-0.1700754463672638	0.017036838	No
row_14	CXCR2	8518	-0.3584333062171936	-0.044255007	No
row_15	CCR4	9017	-0.4417388439178467	-0.041056618	No
row_16	CCR9	10357	-0.9099840521812439	-0.11287384	No
row_17	CCL4	10644	-0.9903159141540527	-0.090765454	No
row_18	CXCR5	10719	-1.0832796096801758	-0.04974706	No
row_19	CCL25	10787	-1.1275807619094849	-0.008104287	No
row_20	CCL20	10885	-1.1636793613433838	0.030862546	No

## Sheet: REACTOME_INTERFERON_ALPHA_BETA_
NAME	SYMBOL	RANK IN GENE LIST	RANK METRIC SCORE	RUNNING ES	CORE ENRICHMENT		Dataset	T_CELLS
row_0	IFIT3	55	2.2445287704467773	0.020085776	Yes		GeneSet	REACTOME_INTERFERON_ALPHA_BETA_SIGNALING
row_1	OASL	596	1.2811222076416016	-0.0031629745	Yes		Enrichment Score (ES)	0.17810936
row_2	OAS1	721	1.185394287109375	0.010757683	Yes		Normalized Enrichment Score (NES)	1.30993
row_3	MX1	1305	0.8446989059448242	-0.016333098	Yes		Nominal p-value	0.152
row_4	GBP2	1428	0.8125744462013245	-0.0022337404	Yes		FDR q-value	0.81463706
row_5	RNASEL	1520	0.775062084197998	0.014635452	Yes
row_6	HLA-C	1646	0.7214624881744385	0.028466761	Yes
row_7	IRF1	2035	0.6632943749427795	0.01879914	Yes
row_8	IFI6	2049	0.6607229113578796	0.042637598	Yes
row_9	ISG20	2235	0.6050340533256531	0.051107932	Yes
row_10	IRF3	2911	0.4718819856643677	0.015796995	Yes
row_11	STAT1	2966	0.4479719400405884	0.03597212	Yes
row_12	IRF9	3021	0.4267693758010864	0.056147244	Yes
row_13	OAS3	3246	0.3612367510795593	0.06113295	Yes
row_14	SAMHD1	3767	0.3142188787460327	0.03967119	Yes
row_15	PSMB8	4218	0.23532816767692566	0.024463898	Yes
row_16	MX2	5133	0.09357696026563644	-0.03220158	Yes
row_17	XAF1	5249	0.06933275610208511	-0.017476777	Yes
row_18	IFITM1	5409	0.04485742002725601	-0.0066833524	Yes
row_19	PTPN11	5851	-0.012670358642935753	-0.0210865	Yes
row_20	IP6K2	6158	-0.03917853906750679	-0.023427457	Yes
row_21	IFIT5	6266	-0.052584871649742126	-0.007987857	Yes
row_22	STAT2	6311	-0.06121975928544998	0.013080764	Yes
row_23	SOCS1	6601	-0.08338521420955658	0.012258748	Yes
row_24	RSAD2	6772	-0.10544543713331223	0.022069328	Yes
row_25	IRF7	6956	-0.12979814410209656	0.030718362	Yes
row_26	BST2	7002	-0.13640472292900085	0.051697634	Yes
row_27	HLA-F	7055	-0.14358015358448029	0.07205146	Yes
row_28	IFNAR1	7062	-0.14408597350120544	0.09651536	Yes
row_29	IFI35	7125	-0.1529877483844757	0.11597569	Yes
row_30	ABCE1	7168	-0.15587864816188812	0.137223	Yes
row_31	IRF2	7261	-0.1641472429037094	0.15400285	Yes
row_32	ISG15	7272	-0.16657021641731262	0.17810936	Yes
row_33	OAS2	7979	-0.2732882797718048	0.14002858	No
row_34	IRF6	8858	-0.403979629278183	0.08657969	No
row_35	HLA-E	9288	-0.5079521536827087	0.07324874	No
row_36	PTPN6	10493	-0.9107421040534973	-0.0093281055	No
row_37	HLA-G	10765	-1.1204315423965454	-0.00854183	No
row_38	IRF4	11012	-1.3560420274734497	-0.0055218157	No
row_39	IRF8	11173	-1.847386121749878	0.0051822583	No
