# Supplementary material for: A decision point between transdifferentiation and programmed cell death priming controls KRAS-dependent pancreatic cancer development
Source: Nat Commun. 2025 Feb 19;16:1765. doi: 10.1038/s41467-025-56493-7 (PMC11839950; doi:10.1038/s41467-025-56493-7)
Supplement: Supplementary file 7 — Source Data [file 41467_2025_56493_MOESM7_ESM.xlsx]

## Sheet: Figure 1b and Suppl. Table 1
Figure 1b and Suppl. Table 1	Allred Score for human p-TAK1 TMA-staining
	lymph nodes (total number)	pM	Grade	diagnosis	status at last follow up	date of death	date of last follow up	intensity PTAK	distribution PTAK	PTAK Allred immunoreactivity score
	34	x	3	PDAC	DOD	2008-06-18		0	0	0
	23	x	3	PDAC	NED		2009-07-08	0	0	0
	36	x	3	PDAC	DOD	2006-06-22		1	2	3
	17	x	2	PDAC	DOD	2007-12-21		1	3	4
	19	x	2	PDAC	DOD	2006-04-20		1	3	4
	35	x	2	PDAC	AWD		2009-12-15	1	3	4
	37	x	3	PDAC	DOD	2007-08-12		1	3	4
	12	1 (interaortocaval nodes)	2	PDAC	DOD	2006-02-11		1	4	5
	21	x	1	PDAC	DOD	2008-09-01		1	4	5
	17	x	2	PDAC	DOD	2008-01-09		1	4	5
	22	x	2	PDAC	DOD	2006-02-04		1	4	5
	15	x	3	PDAC	NED		2009-07-17	1	4	5
	19	x	3	PDAC	DOD	2006-02-15		1	4	5
	26	x	2	PDAC	DOD	2009-09-15		1	4	5
	59	x	3	PDAC	DOD	2007-06-02		1	5	6
	63	x	2	PDAC	DOD	2006-02-27		1	5	6
	32	x	2	PDAC	DOD	2006-02-01		1	5	6
	28	x	3	PDAC	DOD	2006-04-29		1	5	6
	22	x	2	PDAC	AWD		2006-09-12	1	5	6
	10	x	2	PDAC	DOD	2007-03-01		1	5	6
	26	x	3	PDAC	DOD	2006-10-01		1	5	6
	19	x	2	PDAC	DOD	2007-08-10		1	5	6
	33	x	2	PDAC (mucinous non-cystic variant)	NED		2010-06-17	1	5	6
	23	x	3	PDAC	DOD	2009-04-24		1	5	6
	28	x	2	PDAC	DOD	2006-12-28		1	5	6
	30	x	2	PDAC	DOD	2007-05-11		1	5	6
	31	x	3	PDAC	DOD	2007-03-12		1	5	6
	47	x	2	PDAC	DOD	2006-06-16		1	5	6
	24	x	3	PDAC	DOD	2007-08-28		1	5	6
	29	x	3	PDAC	AWD		2009-07-21	1	5	6
	21	x	2	PDAC	DOD	2008-10-21		1	5	6
	21	x	2	PDAC	NED		2009-07-01	1	5	6
	26	x	2	PDAC	DOD	2007-02-18		1	5	6
	16	x	2	PDAC	DOD	2006-02-19		1	5	6
	16	x	2	PDAC	DOD	2008-06-10		1	5	6
	59	x	3	PDAC	DOD	2006-07-21		1	5	6
	24	x	3	PDAC	DOD	2009-04-05		1	5	6
	22	x	2	PDAC	AWD		2009-07-01	1	5	6
	27	x	3	PDAC	DOD	2006-04-02		1	5	6
	25	x	3	PDAC (adenosquamous variant)	DOD	2006-04-26		1	5	6
	27	x	3	PDAC	DOD	2007-04-24		1	5	6
	31	x	2	PDAC	DOD	2006-08-20		1	5	6
	19	x	2	PDAC	DOD	2006-04-15		1	5	6
	23	x	3	PDAC (adenosquamous variant)	DOD	2006-10-01		1	5	6
	26	x	3	PDAC	DOD	2006-08-01		1	5	6
	37	x	2	PDAC	DOD	2008-07-29		1	5	6
	10	x	2	PDAC	DOD	2007-05-04		1	5	6
	24	x	3	PDAC	DOD	2007-03-05		1	5	6
	30	x	2	PDAC	DOD	2007-07-15		1	5	6
	20	x	2	PDAC	DOD	2007-03-20		1	5	6
	65	x	2	PDAC	DOD	2009-01-27		1	5	6
	18	x	2	PDAC	DOD	2005-12-29		1	5	6
	32	x	3	PDAC	DOD	2006-05-10		1	5	6
	34	x	2	PDAC	DOD	2007-11-26		1	5	6
	13	x	2	PDAC	NED		2009-04-04	1	5	6
	14	x	2	PDAC	DOD	2007-09-06		1	5	6
	28	x	3	PDAC	DOD	2007-07-08		1	5	6
	30	x	3	PDAC	AWD		2008-01-16	1	5	6
	14	x	3	PDAC	AWD		2009-03-13	1	5	6
	18	x	3	PDAC	DOD	2006-04-13		1	5	6
	27	x	2	PDAC	DOD	2008-09-07		1	5	6
	16	x	2	PDAC	AWD		2009-11-18	1	5	6
	39	x	2	PDAC	DOD	2007-02-02		1	5	6
	23	x	3	PDAC	DOD	2007-12-22		1	5	6
	19	x	3	PDAC	DOD	2007-05-24		1	5	6
	17	x	2	PDAC	DOD	2006-12-27		1	5	6
	52	x	3	PDAC	DOD	2006-12-28		1	5	6
	30	x	3	PDAC	AWD		2009-07-01	1	5	6
	29	x	3	PDAC	DOD	2006-10-31		1	5	6
	54	1 (paraaortal nodes)	2	PDAC	DOD	2007-07-05		1	5	6
	22	x	2	PDAC	AWD		2010-06-15	1	5	6
	45	x	3	PDAC	DOD	2008-01-04		1	5	6
	17	x	3	PDAC	DOD	2007-10-27		1	5	6
	47	x	3	PDAC	DOD	2007-11-01		1	5	6
	29	x	3	PDAC	DOD	2008-09-30		1	5	6
	18	x	2	PDAC	AWD		2009-06-12	1	5	6
	35	x	3	PDAC	DOD	2008-09-17		1	5	6
	33	x	3	PDAC	DOD	2009-06-04		1	5	6
	32	x	2	PDAC	DOD	2008-12-28		1	5	6
	17	x	2	PDAC	AWD		2010-03-05	1	5	6
	28	x	2	PDAC	DOD	2008-04-20		1	5	6
	18	1 (liver)	2	PDAC	DOD	2006-11-18		1	5	6
	18	x	2	PDAC	NED		2009-07-13	1	5	6
	18	x	2	PDAC	NED		2009-06-09	1	5	6
	25	x	2	PDAC	DOD	2008-04-14		1	5	6
	33	x	2	PDAC	DOD	2008-07-14		1	5	6
	43	x	3	PDAC	DOD	2008-08-10		1	5	6
	22	x	2	PDAC	DOD	2008-07-25		1	5	6
	24	x	2	PDAC	NED		2009-07-01	1	5	6
	20	x	2	PDAC	NED		2006-09-25	1	5	6
	36	x	2	PDAC	DOD	2007-06-01		1	5	6
	4	1 (mesocolon asc.)	3	PDAC	DOD	2008-01-20		1	5	6
	25	x	2	PDAC	DOD	2008-05-01		1	5	6
	21	x	2	PDAC	DOD	2008-06-17		1	5	6
	17	x	3	PDAC	DOD	2007-04-28		1	5	6
	34	x	2	PDAC	AWD		2007-10-19	1	5	6
	23	x	2	PDAC	DOD	2009-05-05		1	5	6
	20	x	2	PDAC	DOD	2007-10-04		1	5	6
	18	1 (peritoneum, liver)	2	PDAC	DOD	2007-06-11		1	5	6
	23	x	2	PDAC	NED		2009-07-10	1	5	6
	16	x	2	PDAC	AWD		2009-07-13	2	5	7
	20	x	2	PDAC	DOD	2009-03-29		2	5	7
	12	x	2	PDAC	DOD	2007-10-01		2	5	7
	25	x	3	PDAC	DOD	2009-01-29		2	5	7
	35	x	2	PDAC	AWD		2009-07-22	2	5	7
	26	x	2	PDAC	DOD	2007-09-01		2	5	7
	14	x	3	PDAC	DOD	2008-09-26		2	5	7
	17	x	2	PDAC	DOD	2009-06-30		2	5	7
	13	x	2	PDAC	DOD	2008-04-01		2	5	7
	16	x	3	PDAC	DOD	2008-01-26		2	5	7
	23	x	3	PDAC	DOD	2007-04-11		2	5	7
	26	x	3	PDAC	DOD	2008-10-02		2	5	7
	32	x	2	PDAC	AWD		2009-07-23	2	5	7
	18	x	2	PDAC	DOD	2008-04-13		2	5	7
	20	x	2	PDAC	DOD	2009-03-08		2	5	7
	40	x	2	PDAC	AWD		2007-02-20	2	5	7
	9	1 (interaortocaval nodes)	1	PDAC	AWD		2007-07-04	2	5	7
	19	x	3	PDAC	DOD	2007-08-25		2	5	7
	34	x	2	PDAC	DOD	2007-06-14		2	5	7
	20	x	3	PDAC	DOD	2008-11-26		2	5	7
	10	1 (interaortocaval nodes)	1	PDAC	DOD	2009-05-18		2	5	7
	20	x	2	PDAC	DOD	2008-02-10		2	5	7
	34	x	2	PDAC	DOD	2009-08-29		2	5	7
	21	x	2	PDAC	DOD	2007-11-27		2	5	7
	32	x	2	PDAC	DOD	2009-09-09		2	5	7
	25	x	2	PDAC	DOD	2008-07-06		2	5	7
	20	x	2	PDAC	DOD	2009-07-16		2	5	7
	23	x	2	PDAC	DOD	2009-04-14		2	5	7
	16	x	2	PDAC	AWD		2009-07-16	2	5	7
	39	x	2	PDAC	DOD	2008-03-06		2	5	7
	23	1 (interaortocaval nodes)	2	PDAC	DOD	2008-03-22		2	5	7
	31	x	3	PDAC	DOD	2007-11-30		2	5	7
	24	x	3	PDAC	DOD	2009-03-18		2	5	7
	22	x	2	PDAC	AWD		2009-08-20	2	5	7
	10	x	2	PDAC	AWD		2009-05-20	2	5	7
	28	x	3	PDAC	NED		2009-08-01	2	5	7
	13	x	3	PDAC	DOD	2009-01-16		2	5	7
	21	x	3	PDAC	DOD	2007-11-07		2	5	7
	32	x	2	PDAC	NED		2009-07-24	2	5	7
	27	x	2	PDAC	DOD	2008-06-23		2	5	7
	21	x	2	PDAC	AWD		2010-06-18	2	5	7
	14	x	1	PDAC	NED		2009-07-01	2	5	7
	16	x	2	PDAC	AWD		2008-02-05	2	5	7
	40	x	2	PDAC	NED		2007-05-09	2	5	7
	30	x	3	PDAC	DOD	2008-01-16		2	5	7
	24	x	2	PDAC	NED		2010-03-24	2	5	7
	17	x	2	PDAC	DOD	2007-10-24		2	5	7
	12	x	2	PDAC	NED		2009-07-15	2	5	7
	14	x	3	PDAC	NED		2007-06-22	2	5	7
	30	x	2	PDAC	DOD	2007-11-12		2	5	7
	24	x	1	PDAC	DOD	2008-10-27		2	5	7
	19	x	2	PDAC	DOD	2009-04-05		2	5	7
	15	x	3	PDAC	NED		2009-07-08	2	5	7
	19	x	2	PDAC	DOD	2009-05-01		2	5	7
	28	x	2	PDAC	DOD	2009-03-01		2	5	7
	42	x	2	PDAC	DOD	2008-03-23		2	5	7
	67	x	3	PDAC	DOD	2008-06-09		2	5	7
	54	x	3	PDAC	DOD	2008-04-04		2	5	7
	38	x	2	PDAC	DOD	2009-02-01		2	5	7
	47	x	2	PDAC	DOD	2008-03-08		2	5	7
	29	x	2	PDAC	NED		2009-03-12	2	5	7
	34	x	3	PDAC	DOD	2009-02-23		2	5	7
	37	x	2	PDAC	NED		2009-07-19	2	5	7
	23	x	2	PDAC	DOD	2008-03-14		2	5	7
	41	1 (interaortocaval nodes)	3	PDAC	NED		2009-10-01	2	5	7
	14	x	2	PDAC	AWD		2010-02-15	2	5	7
	26	x	2	PDAC	DOD	2009-05-12		2	5	7
	24	x	2	PDAC	DOD	2009-10-22		2	5	7
	41	x	3	PDAC	DOD	2008-02-11		2	5	7
	17	x	2	PDAC	AWD		2009-07-20	2	5	7
	39	x	3	PDAC	AWD		2010-07-02	2	5	7
	27	x	2	PDAC	DOD	2008-07-07		2	5	7
	20	x	2	PDAC	DOD	2008-06-23		3	5	8
		Evaluation and quanification: Frank Bergmann

## Sheet: Figure 1d
Figure 1d	quantification of healthy pancreas tissue (Normal), acinar-to-ductal metaplasia (ADM), pancreatic intraepithelial neoplasia 1 (PanIN-1) and PanIN-2 in 18-week-old-mice
		Healthy (%)	ADM (%)	PanIN I (%)	PanIN II (%)	PanIN III (%)	PDAC (%)
	WT
	298/96	100	0	0	0	0	0
	298/97	100	0	0	0	0	0
	298/98	100	0	0	0	0	0
	298/206	100	0	0	0	0	0
	298/207	100	0	0	0	0	0
	298/217	100	0	0	0	0	0
	KRASG12D
	294/301	10	70	15	5	0	0
	294/306	35	60	5	0	0	0
	294/379	70	27	3	0	0	0
	312/87	80	18	2	0	0	0
	6/45	55	35	6	4	0	0
	294/177	0	90	9	1	0	0
	KRASG12D TAK1ΔAc
	300/362	99	0	1	0	0	0
	300/364	100	0	0	0	0	0
	300/85	100	0	0	0	0	0
	300/392	99	1	0	0	0	0
	300/96	98	2	0	0	0	0
	300/466	100	0	0	0	0	0
	Evaluation and quanification: Nicolaus Gassler

## Sheet: Figure 1g
Figure 1g	total amount of formed mouse duct-like strucures in 3D-collagen matrices
		untreated			untreated			untreated
	WT			KRAS			KRAS/TAK1
	Mouse 1	0		Mouse 1	62		Mouse 1	0
	Mouse 2	0		Mouse 2	63		Mouse 2	0
	Mouse 3	0		Mouse 3	81		Mouse 3	0

## Sheet: Figure 1j
Figure 1j	total amount of formed mouse KRASG12D-expressing duct-like strucures in 3D-collagen matrices
		unb	DMSO	10µM Oxo	TPCA-1
	KRAS
	9404/03	65	72	0	63
	9404/66	58	52	0	61
	9404/213	77	81	0	84

## Sheet: Figure 1l
Figure 1l	quantification of healthy pancreas tissue (Normal), acinar-to-ductal metaplasia (ADM), pancreatic intraepithelial neoplasia 1 (PanIN-1), PanIN-2, PanIN-3 and PDAC in 52-week-old-mice
		Healthy (%)	ADM (%)	PanIN I (%)	PanIN II (%)	PanIN III (%)	PDAC (%)
	WT
	298/120	100	0	0	0	0	0
	298/125	100	0	0	0	0	0
	298/127	100	0	0	0	0	0
	298/128	100	0	0	0	0	0
	298/129	100	0	0	0	0	0
	298/137	100	0	0	0	0	0
	KRASG12D
	294/282	15	81	3	1	0	0
	294/290	0	74	6	4	1	15
	294/161	0	60	13	7	5	15
	294/175	0	80	12	7	1	0
	294/441	15	80	5	0	0	0
	294/621	0	70	0	0	0	30
	KRASG12D TAK1ΔAc
	300/149	100	0	0	0	0	0
	300/166	100	0	0	0	0	0
	300/171	98	2	0	0	0	0
	300/180	100	0	0	0	0	0
	300/189	95	5	0	0	0	0
	300/383	55	40	5	0	0	0
	Evaluation and quanification: Prof. Nicolaus Gassler

## Sheet: Figure 2b
Figure 2b	Immunoblotting analysis in lysates of pancreatic acinar cells grown in 2D cell culture isolated from the indicated mice

## Sheet: Figure 2e
Figure 2e	total amount of formed mouse KRASG12D-expressing duct-like strucures in 3D-collagen matrices
		DMSO	1µM Oxo	10µM Oxo	Oxo + Nec1s	Oxo + ZVAD	Oxo + Nec1s + ZVAD
	KRASG12D
	mouse 1	54	43	0	39	0	49
	mouse 2	100	52	0	59	0	89
	mouse 3	63	46	0	38	0	51

## Sheet: Figure 2f
Figure 2f	qRT-PCR analysis of the mRNA expression of key apoptotic and necroptotic cell death mediators in 3D collagen matrices of KRASG12D pancreatic acinar cell explants before (d0) and after (d3) transdifferentiation, treated with or without MRTX1133 (200 nM or 400 nM).
	cDNA prep	Gene	CT	Ct-Sdha	Ct Mean	Delta Ct	DDCt
	EIN1-15604_D0	mMLKL	33.517	7.683	7.572	0.111	0.926
	EIN1-15604_D3_med	mMLKL	25.653	2.777		-4.795	27.754
	EIN1-15604_D3_MRTX 200uM	mMLKL	26.889	3.345		-4.227	18.73
	EIN1-15604_D3_MRTX 400uM	mMLKL	26.325	3.105		-4.467	22.11
	EIN1-15801_D0	mMLKL	30.155	6.35		-1.222	2.333
	EIN1-15801_D3_med	mMLKL	24.674	2.708		-4.864	29.113
	EIN1-15801_D3_MRTX 200uM	mMLKL	25.112	3.02		-4.552	23.453
	EIN1-15801_D3_MRTX 400uM	mMLKL	24.855	2.839		-4.733	26.601
	EIN1-15844_D0	mMLKL	33.809	8.683		1.111	0.463
	EIN1-15844_D3_med	mMLKL	25.724	3.754		-3.818	14.102
	EIN1-15844_D3_MRTX 200uM	mMLKL	26.418	3.767		-3.805	13.98
	EIN1-15844_D3_MRTX 400uM	mMLKL	26.787	3.46		-4.112	17.289
	EIN1-15604_D0	mCasp3	29.6165	3.78263	3.55209	0.230537	0.852318
	EIN1-15604_D3_med	mCasp3	23.4929	0.61705		-2.93504	7.64777
	EIN1-15604_D3_MRTX 200uM	mCasp3	25.0118	1.46789		-2.08419	4.24038
	EIN1-15604_D3_MRTX 400uM	mCasp3	24.8527	1.63335		-1.91873	3.78091
	EIN1-15801_D0	mCasp3	26.3015	2.49593		-1.05616	2.07939
	EIN1-15801_D3_med	mCasp3	22.4779	0.512516		-3.03957	8.22247
	EIN1-15801_D3_MRTX 200uM	mCasp3	23.4399	1.34844		-2.20365	4.60642
	EIN1-15801_D3_MRTX 400uM	mCasp3	23.6882	1.67185		-1.88024	3.68135
	EIN1-15844_D0	mCasp3	29.5031	4.37771		0.825622	0.564239
	EIN1-15844_D3_med	mCasp3	23.1471	1.17782		-2.37427	5.18472
	EIN1-15844_D3_MRTX 200uM	mCasp3	24.3073	1.65615		-1.89594	3.72164
	EIN1-15844_D3_MRTX 400uM	mCasp3	24.9971	1.67052		-1.88157	3.68476
	EIN1-15604_D0	mSdha	25.8339
	EIN1-15604_D3_med	mSdha	22.8759
	EIN1-15604_D3_MRTX 200uM	mSdha	23.5439
	EIN1-15604_D3_MRTX 400uM	mSdha	23.2194
	EIN1-15801_D0	mSdha	23.8056
	EIN1-15801_D3_med	mSdha	21.9654
	EIN1-15801_D3_MRTX 200uM	mSdha	22.0915
	EIN1-15801_D3_MRTX 400uM	mSdha	22.0163
	EIN1-15844_D0	mSdha	25.1254
	EIN1-15844_D3_med	mSdha	21.9693
	EIN1-15844_D3_MRTX 200uM	mSdha	22.6512
	EIN1-15844_D3_MRTX 400uM	mSdha	23.3266
	cDNA prep	Gene	CT	Ct-Sdha	Ct Mean	Delta Ct	DDCt
	EIN1-15604_D0	mCasp8	28.5997	3.04664	2.70491	0.341733	0.789093
	EIN1-15604_D3_med	mCasp8	22.6659	0.52984		-2.17507	4.51608
	EIN1-15604_D3_MRTX 200uM	mCasp8	23.7889	0.964581		-1.74033	3.34112
	EIN1-15604_D3_MRTX 400uM	mCasp8	23.2135	0.748184		-1.95673	3.8818
	EIN1-15801_D0	mCasp8	25.7032	2.06084		-0.644071	1.56273
	EIN1-15801_D3_med	mCasp8	21.8246	0.496901		-2.20801	4.62038
	EIN1-15801_D3_MRTX 200uM	mCasp8	22.3736	0.985235		-1.71968	3.29363
	EIN1-15801_D3_MRTX 400uM	mCasp8	22.452	1.0733		-1.63161	3.09859
	EIN1-15844_D0	mCasp8	27.8377	3.00725		0.302338	0.810937
	EIN1-15844_D3_med	mCasp8	23.0853	0.959751		-1.74516	3.35232
	EIN1-15844_D3_MRTX 200uM	mCasp8	23.8756	1.06178		-1.64313	3.12343
	EIN1-15844_D3_MRTX 400uM	mCasp8	24.198	0.823		-1.88191	3.68563
	EIN1-15604_D0	mSdha	25.5531
	EIN1-15604_D3_med	mSdha	22.1361
	EIN1-15604_D3_MRTX 200uM	mSdha	22.8243
	EIN1-15604_D3_MRTX 400uM	mSdha	22.4653
	EIN1-15801_D0	mSdha	23.6423
	EIN1-15801_D3_med	mSdha	21.3277
	EIN1-15801_D3_MRTX 200uM	mSdha	21.3884
	EIN1-15801_D3_MRTX 400uM	mSdha	21.3787
	EIN1-15844_D0	mSdha	24.8305
	EIN1-15844_D3_med	mSdha	22.1255
	EIN1-15844_D3_MRTX 200uM	mSdha	22.8139
	EIN1-15844_D3_MRTX 400uM	mSdha	23.375
	cDNA prep	Gene	CT	Ct-Sdha	Ct Mean	Delta Ct	DDCt
	EIN1-15604_D0	mRipk3	34.8079	8.23979	6.84658	1.39321	0.380717
	EIN1-15604_D3_med	mRipk3	24.8984	1.18599		-5.66059	50.5834
	EIN1-15604_D3_MRTX 200uM	mRipk3	25.9375	1.52485		-5.32174	39.9947
	EIN1-15604_D3_MRTX 400uM	mRipk3	25.6102	1.55895		-5.28763	39.0604
	EIN1-15801_D0	mRipk3	29.4716	4.66672		-2.17986	4.53111
	EIN1-15801_D3_med	mRipk3	24.712	1.79664		-5.04994	33.1271
	EIN1-15801_D3_MRTX 200uM	mRipk3	24.4936	1.70714		-5.13944	35.2474
	EIN1-15801_D3_MRTX 400uM	mRipk3	24.357	1.32338		-5.5232	45.9885
	EIN1-15844_D0	mRipk3	33.6721	7.63324		0.786655	0.579686
	EIN1-15844_D3_med	mRipk3	24.5285	1.45566		-5.39092	41.9593
	EIN1-15844_D3_MRTX 200uM	mRipk3	25.6367	1.98289		-4.8637	29.1151
	EIN1-15844_D3_MRTX 400uM	mRipk3	26.2108	2.05824		-4.78834	27.6334
	EIN1-15604_D0	mSdha	26.5681
	EIN1-15604_D3_med	mSdha	23.7124
	EIN1-15604_D3_MRTX 200uM	mSdha	24.4127
	EIN1-15604_D3_MRTX 400uM	mSdha	24.0513
	EIN1-15801_D0	mSdha	24.8049
	EIN1-15801_D3_med	mSdha	22.9154
	EIN1-15801_D3_MRTX 200uM	mSdha	22.7865
	EIN1-15801_D3_MRTX 400uM	mSdha	23.0336
	EIN1-15844_D0	mSdha	26.0389
	EIN1-15844_D3_med	mSdha	23.0729
	EIN1-15844_D3_MRTX 200uM	mSdha	23.6538
	EIN1-15844_D3_MRTX 400uM	mSdha	24.1525

## Sheet: Figure 3b
Figure 3b	Immunoblotting analysis in lysates of pancreatic acinar cells grown in 2D cell culture isolated from the indicated mice

## Sheet: Figure 3d
Figure 3d	quantification of healthy pancreas tissue (Normal), acinar-to-ductal metaplasia (ADM) and pancreatic intraepithelial neoplasia 1 (PanIN-1) in 18-week-old-mice
		Healthy (%)	ADM (%)	PanIN I (%)	PanIN II (%)	PanIN III (%)	PDAC (%)
	KRASG12D TAK1/CASPΔAc
	15/396	99	1	0	0	0	0
	15/398	95	5	0	0	0	0
	15/399	85	15	0	0	0	0
	15/421	95	5	0	0	0	0
	15/440	96	4	0	0	0	0
	15/546	95	5	0	0	0	0
	KRASG12D TAK1ΔAc RIPK3-/-
	15/629	99	1	0	0	0	0
	15/630	96	4	0	0	0	0
	15/679	100	0	0	0	0	0
	15/680	99	1	0	0	0	0
	15/771	100	0	0	0	0	0
	15/785	98	2	0	0	0	0
	KRASG12D TAK1/CASP8ΔAc RIPK3-/-
	15/268	85	15	0	0	0	0
	15/599	75	23	2	0	0	0
	15/600	70	25	5	0	0	0
	15/635	85	14	1	0	0	0
	15/661	20	73	7	0	0	0
	15/711	75	23	2	0	0	0
	Evaluation and quanification: Prof. Nicolaus Gassler

[truncated: 35 more sheets: Figure 3h, Figure 3i and 3j, Figure 4b, Figure 5b, Figure 5c-h, Figure 5g, 5h and Suppl. Data 1, Figure 5j, Figure 5k, Figure 5l and Suppl. Data 2, Suppl. Figure 1b, Suppl. Figure 1d, Suppl. Figure 2b, Suppl. Figure 2d, Suppl. Figure 2f, Suppl. Figure 2g, Suppl. Figure 2i, Suppl. Figure 2k, Suppl. Figure 2m, Suppl. Figure 3a, Suppl. Figure 3b …]
